# Supplementary material for: Prevalence and knowledge about acute mountain sickness in the Western Alps
Source: PLoS One. 2023 Sep 14;18(9):e0291060. doi: 10.1371/journal.pone.0291060 (PMC10501682; doi:10.1371/journal.pone.0291060)
Supplement: S2 File — (CSV) [file pone.0291060.s008.csv]

ID	Ort	state	quest_q1	quest_q2	quest_q3	quest_q4	quest_q5	guide	gender	age	amsc_1_behave	amsc_2_headache	amsc_3_dizzy	amsc_4_black	amsc_5_vell	amsc_6_uncertain	amsc_7_weak	amsc_8_nausea	amsc_9_loss_app	amsc_10_sick	amsc_11_hungover	M_amsc_1_behave	M_amsc_2_headache	M_amsc_3_dizzy	M_amsc_4_black	M_amsc_5_vell	M_amsc_6_uncertain	M_amsc_7_weak	M_amsc_8_nausea	M_amsc_9_loss_app	M_amsc_10_sick	M_amsc_11_hungover	sprache	amsc_ge07	M_amsc_ge07	langsam	llq_headache	llq_nausea	llq_tired	llq_dizzy	llq_sleepless	AMS_rawllq3	vorakklim	hoehenanam	Fragscore5
FI_D_001	Finsteraarhornhütte	DE	0	2	0	1	1	1	0	33	0	0	0	0	0	0	0	0	0	0	0	1	0	0	0	0	0	0	0	0	0	0	D	0	0	0	0	0	0	1	0	0	1		4
FI_D_002	Finsteraarhornhütte	DE	0	2	0	2	3	1	0	28	0	0	0	0	0	0	0	0	0	0	0	0	1	0	0	1	0	0	0	1	1	0	D	0	0	0	0	1	0	0	1	0	0		7
FI_D_003	Finsteraarhornhütte	DE	1	1.5	1	2	1	2	1	39	0	1	0	0	0	0	0	0	0	0	0	0	1	0	0	0	0	0	0	0	0	0	D	0	0	1	1	0	0	0	1	0	0		6.5
FI_D_004	Finsteraarhornhütte	AT	0	1.5	1	2	1	2	0	28	0	0	0	0	0	0	0	0	0	0	0	0	0	0	0	0	0	0	0	0	0	0	D	0	0	1	0	0	0	0	1	0	1		5.5
FI_D_005	Finsteraarhornhütte		0	0.5	0	2	2	2	1	42	0	0	0	0	0	0	2	0	0	0	0	0	0	0	0	0	0	1	0	0	0	0	D	0	0	1	0	0	2	0	0	0	0		4.5
FI_D_006	Finsteraarhornhütte	DE	3	0.5	0	1	0	2	1	30	0	0	0	0	0	0	0	0	0	0	0	0	0	0	0	0	0	0	0	1	1	0	D	0	0	1	0	0	0	0	2	0	0		4.5
FI_D_007	Finsteraarhornhütte	DE	0	2	1	2	2	2	0	32	0	0	1	0	0	0	0	1	1	1	1	0	0	0	0	0	0	0	0	0	0	0	D	0	0	1	0	1	1	1	1	0	0		7
FI_D_008	Finsteraarhornhütte	DE	1	0.5	0	2	2	2	0	52	0	0	0	0	0	0	0	0	0	0	0	0	0	0	0	0	0	0	0	0	0	0	D	0	0	1	0	0	0	0	1	0	0		5.5
FI_D_009	Finsteraarhornhütte	CH	0	0.5	0	0	2	1	0	60	0	0	0	0	0	0	0	0	0	0	0	0	0	0	0	0	0	0	0	0	0	0	D	0	0	1	0	0	0	0	1	0	1		2.5
FI_D_010	Finsteraarhornhütte	CH	0	1	0	2	1	1	1	61	0	0	0	0	0	0	3	0	0	0	0	0	0	0	0	0	0	3	0	1	0	0	D	0	0	1	0	1	2	0	2	0	0		4
FI_D_011	Finsteraarhornhütte	DE	0	2	0	2	2	0	0	28	0	0	0	0	0	0	0	0	0	0	0	0	0	0	0	0	0	0	0	0	0	0	D	0	0	1	0	0	0	0	1	0	0	2	6
FI_D_012	Finsteraarhornhütte	DE	0	0	0	2	1	0	0	28	0	0	0	0	0	0	0	0	0	0	0	0	1	0	0	0	0	1	0	0	0	1	D	0	0	1	0	0	0	0	1	0	0		3
FI_D_013	Finsteraarhornhütte	CH	0	2	0	2	0	0	0	42	0	0	0	0	0	0	0	0	0	0	0	1	0	0	0	0	0	2	0	0	0	0	D	0	0	1	1	0	0	0	1	0	0		4
FI_D_014	Finsteraarhornhütte	CH	2	0	0	2	0	0	0	40	0	0	0	0	0	0	1	0	0	0	0	0	0	0	0	0	0	1	0	0	0	0	D	0	0	1	0	0	0	0	1	0	0		4
FI_D_015	Finsteraarhornhütte	CH	0	0.5	0	2	0	0	1	35	0	0	0	0	0	0	0	0	0	0	0	0	2	0	0	0	0	1	0	0	1	0	D	0	0	1	0	0	1	0	1	0	0		2.5
FI_D_016	Finsteraarhornhütte	DE	0	1.5	1	2	2	0	0	32	0	0	0	0	0	0	0	0	0	0	0	0	0	0	0	0	0	0	0	0	0	0	D	0	0	1	0	0	0	0	0	0	1		6.5
FI_D_017	Finsteraarhornhütte	CH	3	1.5	1	1	2	2	1	28	0	1	0	0	0	0	1	0	0	0	0	0	0	0	0	0	0	0	0	0	0	0	D	0	0	1	1	0	1	0	0	0	0		8.5
FI_D_018	Finsteraarhornhütte	CH	0	1.5	0	1	1	2	0	27	0	1	1	0	0	0	1	0	1	0	0												D	0		1	1	0	1	0	0	0	0		3.5
FI_D_019	Finsteraarhornhütte	CH	0	1.5	0	1	1	2	0	37	0	0	0	0	0	0	0	0	0	0	0	0	0	0	0	0	0	0	0	0	0	0	D	0	0	0	0	0	0	0	0	0	1		3.5
FI_D_020	Finsteraarhornhütte	CH	1	0	1	1	1	2	1	62	0	1	0	0	0	0	0	0	0	0	0	0	3	0	0	0	0	0	0	0	0	0	D	0	0	1	0	0	1	0	2	0	0	2	4
FI_D_021	Finsteraarhornhütte	DE	2	0.5	1	2	1	2	0	32	0	0	0	0	0	0	0	0	0	0	0	0	0	0	0	0	0	0	0	0	0	0	D	0	0	1	0	0	0	0	0	0	1		6.5
FI_D_022	Finsteraarhornhütte	DE	0	0	0	1	2	0	1	28	0	0	0	0	0	0	0	0	0	0	0	0	1	0	0	0	0	0	0	0	0	0	D	0	0	1	0	0	0	0	0	0	0		3
FI_D_023	Finsteraarhornhütte	DE	0	1	1	1	1	0	0	33	0	0	0	0	0	0	1	0	0	0	0	0	0	0	0	0	0	0	0	0	0	0	D	0	0	1	0	0	1	0	0	0	1		4
FI_D_024	Finsteraarhornhütte	DE	0	1.5	1	2	2	2	0	49	0	0	0	0	0	0	0	0	0	0	0	0	0	0	0	0	0	0	0	0	0	0	D	0	0	1	0	0	0	0	0	0	1		6.5
FI_D_025	Finsteraarhornhütte	CH	0	1.5	0	2	1	2	1	54	0	0	0	0	0	0	0	0	0	0	0	0	0	0	0	0	0	0	0	0	0	0	D	0	0	1	0	0	0	0	2	0	1		4.5
FI_D_026	Finsteraarhornhütte	DE	2	1	0	2	2	0	1	30	0	0	0	0	0	0	0	0	0	0	0	0	0	0	0	0	0	0	0	0	0	0	D	0	0	1	0	0	0	0	1	0	1		7
FI_D_027	Finsteraarhornhütte	DE	0	0.5	0	2	2	1	0	53	1	1	0	0	0	1	1	0	0	0	1	0	0	0	0	0	0	1	0	0	0	0	D	0	0	1	1	0	2	0	1	1	0		4.5
FI_D_028	Finsteraarhornhütte	CH	1	0	0	1	1	0	0	52	0	0	0	0	0	0	2	0	0	0	0	0	0	0	0	0	0	1	0	0	0	0	D	0	0	1	0	0	1	0	0	0	0		3
FI_D_029	Finsteraarhornhütte	DE	0	0.5	1	1	1	1	0	56	0	1	0	0	0	0	0	0	0	0	0	0	0	0	0	0	0	0	0	0	0	0	D	0	0	1	1	0	0	0	1	0	0		3.5
FI_D_030	Finsteraarhornhütte	DE	0	0	0	2	2	1	0	30	0	3	0	0	0	1	2	0	0	1	0	0	0	0	0	0	0	0	0	0	0	0	D	0	0	1	1	0	1	0	0	0	0		4
FI_D_031	Finsteraarhornhütte	DE	1	1.5	1	2	3	0	0	21	1	2	0	0	0	0	4	1	1	0	2	0	1	0	0	0	0	0	0	0	0	0	D	1	0	1	1	1	1	1	0	1	0		8.5
FI_D_032	Finsteraarhornhütte	DE	0	2	1	2	2	0	0	36	1	2	1	0	0	2	4	2	1	2	1	0	1	0	0	0	0	1	0	0	0	1	D	1	0	1	1	0	1	0	0	0	0	2	7
FI_D_033	Finsteraarhornhütte	AT	0	1	0	2	0	2	0	56	0	0	0	0	0	0	0	2	1	0	0	0	1	0	0	0	0	0	1	0	0	0	D	0	0	1	0	0	0	0	2	0	0		3
FI_D_034	Finsteraarhornhütte	CH	2	0.5	1	2	1	2	1	31	0	0	0	0	0	0	0	0	0	0	0	0	0	0	0	0	0	0	0	0	0	0	D	0	0	1	0	0	0	0	0	0	0	2	6.5
FI_D_035	Finsteraarhornhütte	CH	2	0	1	2	2	2	0	36	0	0	0	0	0	0	0	0	0	0	0	0	0	0	0	0	0	0	0	0	0	0	D	0	0	1	0	0	0	0	1	0	1		7
FI_D_036	Finsteraarhornhütte	DE	0	1.5	0	2	2	2	0	53	0	1	0	0	0	0	0	0	0	0	0	0	0	0	0	0	0	0	0	0	0	0	D	0	0	1	0	0	1	0	2	0	0	2	5.5
FI_D_037	Finsteraarhornhütte	DE	0	2	0	2	1	2	1	52	0	0	0	0	1	0	0	0	0	0	0	0	0	0	0	0	0	0	0	0	0	0	D	0	0	1	0	0	0	0	1	0	0	2	5
FI_D_038	Finsteraarhornhütte	CH	0	0.5	1	1	0	1	1	29	0	0	0	0	0	0	0	0	0	0	0	0	0	0	0	0	0	0	0	0	0	0	D	0	0	1	0	0	0	0	0	0	1		2.5
FI_D_039	Finsteraarhornhütte	CH	0	0.5	1	2	3	1	1	25	0	0	0	0	0	0	0	0	0	0	0	0	0	0	0	0	0	1	0	0	0	0	D	0	0	1	0	0	0	0	2	0	0		6.5
FI_D_040	Finsteraarhornhütte	CH	0	0.5	0	1	1	1	0	34	0	1	0	0	0	0	0	0	0	0	0	0	0	0	0	0	0	0	0	0	0	0	D	0	0	1	1	0	0	0	0	0	0		2.5
FI_D_041	Finsteraarhornhütte	DE	0	2	1	2	2	0	0	29	0	0	0	0	0	0	1	0	0	0	0	0	0	0	0	0	0	0	2	0	0	0	D	0	0	1	0	1	1	0	2	0	0	2	7
FI_D_042	Finsteraarhornhütte	DE	0	0.5	0	2	1	0	0	25	0	3	0	0	0	0	0	0	0	0	0	0	2	0	0	0	0	0	0	0	0	0	D	0	0	1	1	0	0	0	2	0	0		3.5
FI_D_043	Finsteraarhornhütte	CH	0	1	0	2	2	2	0	45	0	0	0	0	0	1	1	0	0	0	0	0	0	0	0	0	2	2	0	0	0	0	D	0	0	1	0	0	1	0	1	0	0		5
FI_D_044	Finsteraarhornhütte	CH	0	1	0	2	1	2	0	65	0	0	0	0	0	0	0	0	0	0	0	0	0	0	0	0	0	0	0	0	0	0	D	0	0	1	0	0	0	0	2	0	0		4
FI_D_045	Finsteraarhornhütte	DE	0	0	0	0	2	1	0	35	0	0	0	0	0	0	1	0	0	0	0	0	0	0	0	0	0	0	0	3	0	0	D	0	0	1	1	0	1	0	2	0	0		2
FI_D_046	Finsteraarhornhütte	DE	0	0	0	1	1	1	0	44	0	0	0	0	0	0	0	0	0	0	0	0	0	0	0	0	0	0	0	0	0	0	D	0	0	1	0	0	0	0	1	0	0		2
FI_D_047	Finsteraarhornhütte	IT	0	0	1	0	0	0	0	38	0	0	0	0	0	0	5	0	1	0	0	0	0	0	0	0	0	1	0	0	0	0	D	0	0	1	0	0	3	0	0	0			1
FI_D_048	Finsteraarhornhütte	IT	0	0.5	1	0	1	1	0	45	1	0	0	0	0	0	3	0	0	0	0	2	0	1	0	0	0	0	0	0	0	1	D	0	0	1	0	0	1	0	1	0	1		2.5
FI_D_049	Finsteraarhornhütte	IT	0	0	1	1	2	0	0	29	0	1	0	0	0	0	0	0	0	0	1	0	0	0	0	0	0	0	0	0	0	0	D	0	0	1	1	0	1	0	2	0	1		4
FI_D_050	Finsteraarhornhütte	IT	1	1	1	0	2	0	0	41	0	0	0	0	0	0	3	0	0	0	1	2	0	0	0	0	0	1	0	0	0	1	D	0	0	1	0	0	2	0	2	0			5
FI_D_051	Finsteraarhornhütte	DE	1	1.5	0	2	3	1	0	33	0	1	0	0	0	0	1	0	0	0	0	0	2	0	0	0	0	0	0	0	0	0	D	0	0	1	1	0	1	0	0	0	0		7.5
FI_D_052	Finsteraarhornhütte	DE	2	2	0	2	3	1	0	57	0	0	0	0	0	0	1	0	0	0	0	0	0	0	0	0	0	1	0	0	0	0	D	0	0	1	0	0	1	0	0	0	1		9
FI_D_053	Finsteraarhornhütte	DE	0	1.5	0	1	0	1	0	37	0	0	0	0	0	0	0	0	0	0	0	0	0	0	0	0	0	0	0	0	0	0	D	0	0	1	0	0	1	0	0	0	0		2.5
FI_D_054	Finsteraarhornhütte	DE	0	0	0	1	2	1	0	52	0	0	0	0	0	1	1	0	0	0	0	0	0	0	0	0	0	0	0	0	0	0	D	0	0	1	0	0	1	0	2	0	0		3
FI_D_055	Finsteraarhornhütte	CH	0	0	0	1	1	2	1	45	0	1	0	0	0	1	0	0	0	0	0	0	0	0	0	0	0	0	0	0	0	0	D	0	0	1	0	0	0	0	1	0	1		2
FI_D_056	Finsteraarhornhütte	CH	3	0	0	1	3	2	1	57	0	0	0	0	0	0	0	0	0	0	0	0	0	0	0	0	0	0	0	0	0	0	D	0	0	0	0	0	0	0	1	0	0		7
FI_D_057	Finsteraarhornhütte	CH	2	0.5	1	1	1	2	0	50	0	0	0	0	0	0	0	0	0	0	0	0	0	0	0	0	0	0	0	0	0	0	D	0	0	1	0	0	0	0	0	0	1		5.5
FI_D_058	Finsteraarhornhütte	CH	2	0.5	0	1	1	2	0	29	0	0	0	0	0	0	0	0	0	0	0	0	0	0	0	0	0	0	0	0	0	0	D	0	0	0	0	0	0	0	0	0	1		4.5
FI_D_059	Finsteraarhornhütte	CH	0	0	0	1	2	2	0	28	0	0	0	0	0	0	0	1	0	0	0	0	0	0	0	0	0	1	0	0	0	0	D	0	0	1	0	0	0	0	0	0	1	2	3
FI_D_060	Finsteraarhornhütte	CH	0	1.5	0	1	0	2	1	50	0	1	0	0	0	0	1	0	0	0	0	0	1	0	0	0	0	1	0	0	0	0	D	0	0	1	0	0	0	0	0	0	0		2.5
FI_D_061	Finsteraarhornhütte	CH	0	0.5	0	1	0	1	0	58	0	0	0	0	0	0	0	0	0	0	0	0	0	0	0	0	0	0	0	0	0	0	D	0	0	1	0	0	0	0	1	0	0		1.5
FI_D_062	Finsteraarhornhütte	CH	0	0	0	0	0	1	1	55	0	0	0	0	0	0	0	0	0	0	0	0	0	0	0	0	0	0	0	0	0	0	D	0	0	1	0	0	0	0	2	0	0	2	0
FI_D_063	Finsteraarhornhütte	CH	0	1	1	2	3	1	0	31	0	1	0	0	0	0	1	0	0	0	0	0	0	0	0	0	0	0	0	0	0	0	D	0	0	1	0	0	0	0	0	0	1	2	7
FI_D_064	Finsteraarhornhütte	CH	2	0	0	1	2	1	0	40	0	0	0	0	0	0	0	0	0	0	0	0	0	0	0	0	0	0	0	0	0	0	D	0	0	1	0	0	0	0	0	0	1		5
FI_D_065	Finsteraarhornhütte	DE	2	1.5	0	2	3	1	1	31	0	0	0	0	0	0	0	0	0	0	0	0	0	0	0	0	0	0	0	0	0	0	D	0	0	1	0	0	0	0	2	0	0		8.5
FI_D_066	Finsteraarhornhütte	CH	2	1.5	0	1	2	2	0	41	0	0	0	0	0	0	2	0	0	0	0	0	0	0	0	0	2	2	0	0	0	0	D	0	0	1	0	0	1	0	2	0	0		6.5
FI_D_067	Finsteraarhornhütte	DE	0	2.5	1	2	2	0	0	51	0	1	0	0	0	0	2	0	0	0	0	0	0	0	0	0	0	0	0	0	0	0	D	0	0	1	0	0	1	0	1	0	0		7.5
FI_D_068	Finsteraarhornhütte	DE	0	1	0	2	0	0	1	61	0	0	0	0	0	0	1	0	0	0	0	0	0	0	0	0	0	0	0	0	0	0	D	0	0	1	0	0	0	0	0	0	0		3
FI_D_070	Finsteraarhornhütte	CH	0	0.5	0	0	0	1	0	29	0	1	0	0	0	0	0	0	0	0	0	0	0	0	0	0	0	0	0	0	0	0	D	0	0	1	1	0	0	0	1	0	0		0.5
FI_D_071	Finsteraarhornhütte	CH	2	0	0	2	1	1	1	29	0	1	0	0	0	0	0	0	0	0	0	0	1	0	0	0	0	0	0	0	0	0	D	0	0	1	1	0	0	0	2	0	0	2	5
FI_D_072	Finsteraarhornhütte	CH	0	0	0	1	0	1	0	23	0	0	0	0	0	0	0	0	0	0	0	0	0	0	0	0	0	0	0	0	0	0	D	0	0	1	0	0	0	0	1	0	0		1
FI_D_073	Finsteraarhornhütte	CH	2	0	0	1	1	1	1	44	1	2	0	0	1	1	1	0	0	0	0	1	0	1	0	1	0	1	0	1	0	0	D	0	0	1									4
FI_D_074	Finsteraarhornhütte	CH	1	0	0	2	0	1	1	42	1	1	0	0	0	0	0	0	0	0	0	1	1	0	0	0	0	0	0	0	0	0	D	0	0	1	0	0	1	0	1	0	0	2	3
FI_D_075	Finsteraarhornhütte	CH	2	0	0	2	2	1	0	59	0	0	0	0	0	0	0	0	0	0	0	0	0	0	0	0	0	0	0	0	0	0	D	0	0	1	0	0	0	0	2	0	0		6
FI_D_076	Finsteraarhornhütte		2	0.5	0	1	2	1	1	43	0	0	0	0	0	0	0	0	0	0	0	0	0	0	0	0	0	0	0	0	0	0	D	0	0	1	0	0	0	0	1	0	0		5.5
FI_D_077	Finsteraarhornhütte	CH	1	1	0	2	1	1														0	1	0	0	0	0	0	0	0	0	0	D		0	1	0	0	1	0	2	0	0		5
FI_D_078	Finsteraarhornhütte	DE	0	1.5	1	2	1	0	1	50	0	0	0	0	0	0	0	0	0	0	0	0	0	0	0	0	0	0	0	0	0	0	D	0	0	1	0	0	0	0	0	0	0		5.5
FI_D_079	Finsteraarhornhütte	DE	0	1.5	1	2	3	0	0	56	0	0	0	0	0	0	2	0	0	0	0	0	1	0	0	0	0	1	0	0	0	0	D	0	0	1	1	0	1	0	0	0	0	2	7.5
FI_E_001	Finsteraarhornhütte	NZ	0	1	1	2	1	2	0	29	1	0	0	0	0	0	0	0	0	0	0	0	0	0	0	0	0	0	0	0	0	0	E	0	0		0	0	1	0	0	0	0	2	5
FI_E_002	Finsteraarhornhütte	GB	2	1	0	1	2	0	0	41	0	0	0	0	0	0	0	0	0	0	0	0	0	0	0	0	0	0	0	0	0	0	E	0	0	1	0	0	0	0	1	0	0	2	6
FI_E_003	Finsteraarhornhütte	GB	1	1	1	1	1	0	0	35	1	1	0	0	0	0	1	0	0	0	0	1	2	1	0	0	0	1	0	0	0	0	E	0	0	1	1	0	1	0	2	0	0		5
FI_E_004	Finsteraarhornhütte	GB	0	2.5	0	2	0	2	1	62	0	1	0	0	0	0	1	0	1	0	0	0	0	0	0	0	0	0	0	0	0	0	E	0	0	1	1	0	1	0	1	0	0	2	4.5
FI_E_005	Finsteraarhornhütte	GB	1	1.5	0	2	1	2	0	71	0	0	0	0	0	0	0	0	1	0	0	0	0	0	0	0	0	0	0	0	0	0	E	0	0	1	0	0	0	0	0	0	0	2	5.5
FI_E_006	Finsteraarhornhütte	GB	0	1.5	0	2	3	2	0	68	0	0	0	0	0	0	0	0	0	0	0	0	0	0	0	0	0	0	0	0	0	0	E	0	0	1	0	0	0	0	0	0	1		6.5
FI_E_007	Finsteraarhornhütte	NL	0	0	1	2	1	0	1	25	3	0	0	0	0	0	4	0	1	0	1	0	0	1	0	0	0	4	1	0	0	2	E	1	0	1	0	0	3	0	2	0	1		4
FI_E_008	Finsteraarhornhütte	NL	0	1.5	1	2	2	0	0	26	0	0	0	0	0	0	0	0	0	0	0	0	0	0	0	0	0	1	0	1	0	0	E	0	0	0	0	0	1	0	0	0	0		6.5
FI_E_009	Finsteraarhornhütte	NL	0	0	0	2	0	0	0	34	0	0	0	0	0	0	1	0	2	0	0	1	0	0	0	0	0	1	0	0	0	0	E	0	0	0	0	0	1	0	0	0	1		2
FI_E_010	Finsteraarhornhütte	NL	0	0	0	2	1	0	0	25	0	0	0	0	0	0	1	2	4	1	0	0	0	0	0	0	0	0	1	1	0	0	E	0	0	1	0	2	2	0	0	0	0	2	3
FI_E_011	Finsteraarhornhütte	GB	0	0	0	1	1	2	0	31	0	0	0	0	0	0	0	0	0	0	0	0	0	0	0	0	0	0	0	0	0	0	E	0	0	1	0	0	0	0	1	0	0		2
FI_E_012	Finsteraarhornhütte	GB	2	1	0	1	1	2	0	47	0	0	0	0	0	0	0	0	0	0	0	0	0	0	0	0	0	0	0	0	0	0	E	0	0	1	0	0	1	0	2	0	1		5
FI_E_013	Finsteraarhornhütte	GB	0	1	0	2	1	2	0	64																		2					E			1	0	0	0	0	1	0	1	2	4
FI_F_001	Finsteraarhornhütte	FR	0	2	0	1	0	2	1	59	0	0	0	0	0	0	0	0	0	0	0	0	0	0	0	0	0	0	0	0	0	0	F	0	0	1	0	0	0	0	2	0	0	2	3
FI_F_002	Finsteraarhornhütte	FR	0	0	0	2	2	2	0	58	0	0	0	0	0	0	0	0	0	0	0	0	0	0	0	0	0	0	0	0	0	0	F	0	0	1	0	0	0	0	2	0	0		4
FI_F_003	Finsteraarhornhütte	CH	2	1	0	0	2	2	0	56	0	0	0	0	0	0	0	0	0	0	0	0	0	0	0	0	0	0	0	0	0	0	F	0	0	1	0	0	0	0	2	0	0		5
FI_F_006	Finsteraarhornhütte	CH	1	1.5	1	0	2	2	0	65	0	0	0	0	0	0	0	0	0	0	0	0	0	0	0	0	0	0	0	0	0	0	F	0	0	1	0	0	0	0	1	0	0		5.5
FI_F_007	Finsteraarhornhütte	CH	0	1.5	0	0	2	2	0	66	0	0	0	0	0	0	0	0	0	0	0	0	0	0	0	0	0	0	0	0	0	0	F	0	0	1	0	0	0	0	1	0	0	0	3.5
FI_F_008	Finsteraarhornhütte	CH	3	0	0	2	2	2	1	61	0	0	0	0	0	0	0	0	0	0	0	0	0	0	0	0	0	0	0	0	0	0	F	0	0	1	0	0	0	0	2	0	0		7
FI_F_009	Finsteraarhornhütte	CH	0	1.5	0	1	1	0	0	51	0	0	0	0	0	0	0	0	0	0	0	0	0	0	0	0	0	0	0	0	0	0	F	0	0	1	0	0	0	0	1	0	1		3.5
KO_D_001	Konkordia	AT	2	1	1	1	0	2	0	43	0	0	0	0	0	0	0	0	0	0	0	0	0	0	0	0	0	0	0	0	0	0	D	0	0	0	0	0	0	0	0	0	1		5
KO_D_002	Konkordia	NL	0	0	0	1	0	2	0	56	0	0	0	0	0	0	0	0	1	0	0	0	0	0	0	0	0	0	0	0	0	0	D	0	0	1	0	0	0	0	0	0	1		1
KO_D_003	Konkordia	CH	0	0	0	1	3	2	0	53	0	0	0	0	0	0	0	0	0	0	0	0	0	0	0	0	0	0	0	0	0	0	D	0	0	0	0	0	0	0	0	0	0	0	4
KO_D_004	Konkordia	CH	0	1	0	1	1	2	1	47	0	0	0	0	0	0	0	0	0	0	0	0	0	0	0	0	0	0	0	0	0	0	D	0	0	0	0	0	0	0	0	0	0		3
KO_D_006	Konkordia	PL	0	0	0	1	1	2	0	41	1	0	0	0	1	0	0	0	0	0	0	0	0	0	0	0	0	0	0	0	0	1	D	0	0	0	0	0	1	1	1	0	0	0	2
KO_D_007	Konkordia	PL	0	0.5	0	1	1	2	1	42	1	0	0	0	0	0	0	0	0	0	0	1	1	0	0	0	1	1	0	0	0	0	D	0	0	0	0	0	0	1	2	0	0	0	2.5
KO_D_008	Konkordia	CH	0	0	1	2	2	2	1	34	0	0	0	0	0	0	0	0	0	0	0	0	3	0	0	0	0	1	0	0	0	0	D	0	0	0	0	0	0	0	1	0	0	0	5
KO_D_009	Konkordia	CH	1	1	1	2	3	2	0	35	0	0	0	0	0	1	1	0	0	0	0	0	0	0	0	0	0	0	0	0	0	0	D	0	0		0	0	1	0	0	0			8
KO_D_010	Konkordia	DE	1	0.5	0	2	2	2	0	58	0	0	0	0	0	0	0	0	0	0	0	0	1	0	0	0	0	0	0	0	0	0	D	0	0	0	0	0	0	0	0	0	0		5.5
KO_D_016	Konkordia	DE	3	1.5	0	2	0	2	0	54	0	0	0	0	0	0	0	0	0	0	0	0	0	0	0	0	0	0	0	0	0	0	D	0	0	0	0	0	0	0	0	0	0		6.5
KO_D_017	Konkordia	DE	1	1.5	1	2	3	0	0	40	0	0	0	0	0	0	0	0	2	0	0	0	1	0	0	0	0	0	0	2	0	1	D	0	0	0	0	0	0	0	0	0	0		8.5
KO_D_018	Konkordia	CH	0	0	0	0	0	2	0	34	1	0	0	0	0	0	0	0	0	0	3	1	0	0	0	0	0	0	0	0	0	2	D	0	0	0	0	0	0	0	0	0	0		0
KO_D_019	Konkordia	CH	1	2	0	1	1	2	1	30	2	0	0	0	0	0	0	0	1	0	0	0	0	0	0	0	0	0	0	0	0	0	D	0	0	0	1	1	0	0	0	0	0	2	5
KO_D_020	Konkordia	CH	1	1	0	1	1	2	1	33	1	4	0	0	0	0	1	0	0	0	2	0	1	0	0	0	0	0	0	0	0	1	D	1	0	1	2	0	1	0	2	1	0		4
KO_D_021	Konkordia	CH	0	0	0	1	2	2	0	66	1	0	0	0	0	1	0	0	0	0	0	1	0	0	0	0	1	1	0	0	0	0	D	0	0	0	1	0	0	0	0	0	0		3
KO_D_022	Konkordia	CH	0	0	0	0	1	2	1	54	0	0	0	0	0	0	0	0	0	0	0	0	0	0	0	0	0	0	0	0	0	0	D	0	0	0	0	0	0	0	0	0	0		1
KO_D_023	Konkordia	CH	1	0	0	1	0	2	0	70	0	0	0	0	0	0	0	0	0	0	0	0	0	0	0	0	0	0	0	0	0	0	D	0	0	0	0	0	0	0	1	0	0		2
KO_D_024	Konkordia		1	0	0	1	1	2	0	55	0	0	0	0	0	0	0	0	0	0	0	0	0	0	0	0	0	0	0	0	0	0	D	0	0		0	0	0	0	1	0	0		3
KO_D_025	Konkordia	CH	0	0	0	2	1	2	0	40	0	1	0	0	0	0	0	0	0	0	0	0	2	1	0	0	0	1	0	1	0	1	D	0	0	0	1	0	0	0	0	0	0		3
KO_D_026	Konkordia		0	2	0	2	2	2	1	52	0	0	0	0	0	0	0	0	0	0	0	0	0	0	0	0	0	0	0	0	0	0	D	0	0	0	1	0	0	0	0	0	0	0	6
KO_D_027	Konkordia	CH	3	0	0	1	1	2	0	54	0	0	0	0	0	0	0	0	0	0	0	0	0	0	0	0	0	0	0	0	0	0	D	0	0	0	0	0	0	0	0	0	0		5
KO_D_028	Konkordia	CH	0	0		0	0	2	0	73	0	0	0	0	0	0	0	0	0	0	0	0	0	0	0	0	0	0	0	0	0	0	D	0	0		0	0	0	0	0	0	0
KO_D_029	Konkordia	CH	1	0	0	2	2	2	0	37	1	1	0	0	0	0	0	0	0	0	0	0	0	0	0	0	0	0	0	0	0	0	D	0	0	1	1	0	0	0	0	0	0		5
KO_D_030	Konkordia	CH	2	0.5	0	1	1	2	0	66	0	1	0	0	0	0	0	0	0	0	0	0	1	0	0	0	0	0	0	0	0	0	D	0	0	1	1	0	0	0	0	0	0		4.5
KO_D_031	Konkordia	DE	0	1	1	1	1	2	0	58	0	1	0	0	0	0	1	0	0	0	0	0	1	0	0	0	0	0	0	0	0	0	D	0	0	1	1	0	1	0	0	0	1	2	4
KO_D_032	Konkordia	DE	0	0	0	1	1	2	0	54	0	0	0	0	0	0	0	0	0	0	0	0	0	0	0	0	0	0	0	0	0	0	D	0	0	0	0	0	0	0	0	0	0		2
KO_D_033	Konkordia	AT	0	1	0	2	2	2	0	31	0	0	0	0	0	0	0	0	0	0	0	0	0	0	0	0	0	0	0	0	0	0	D	0	0	1	0	0	0	0	0	0	0		5
KO_D_034	Konkordia	DE	0	0.5	0	2	1	2	0	63	0	0	0	0	0	0	1	0	2	0	0	0	0	0	0	0	0	0	0	0	0	0	D	0	0	1	0	1	1	0	2	0	0		3.5
KO_D_035	Konkordia	DE	0	0.5	1	1	0	2	0	24	0	1	0	0	0	0	0	0	0	0	0	0	0	0	0	0	0	0	0	0	0	0	D	0	0	1	1	0	1	0	0	0	0		2.5
KO_D_036	Konkordia	DE	0	0	0	1	0	2	0	64	0	0	0	0	0	0	0	0	0	0	0	0	0	0	0	0	0	1	0	0	0	0	D	0	0	1	0	0	1	0	1	0	0		1
KO_D_037	Konkordia	DE	0	1	0	2	1	2	0	51	1	0	1	0	0	1	1	0	0	0	0												D	0		1	0	0	1	1	0	0	0		4
KO_D_038	Konkordia	CH	1	1.5	1	2	0	2	0	34	1	0	0	0	0	0	2	0	0	0	0	0	0	0	0	0	0	0	0	0	0	0	D	0	0	1	0	0	0	0	0	0	0		5.5
KO_D_039	Konkordia	DE	0	0.5	1	0	1	2	1	37	1	0	0	0	0	1	1	0	0	0	0	0	0	0	0	0	0	0	0	0	0	0	D	0	0	1	0	0	1	1	2	0	0	0	2.5
KO_D_040	Konkordia	CH	2	0.5	0	1	0	2	0	46	0	0	0	0	0	0	0	0	0	0	1	0	0	0	0	0	0	0		0	0	0	D	0			0	0	1	0	0	0	0		3.5
KO_D_041	Konkordia	CH	0	1.5	0	2	2	2	1	34	0	1	0	0	0	0	3	1	2	0	0	0	0	0	0	0	0	1	0	2	1	0	D	0	0	1	1	1	2	0	1	1	0	2	5.5
KO_D_043	Konkordia	CH	0	1	1	2	2	0	1	25	0	0	0	0	0	0	0	0	0	0	0	0	0	0	0	0	0	0	0	0	0	0	D	0	0	1	0	0	0	0	0	0	1		6
KO_D_044	Konkordia	CH	0	0	1	1	1		0	63	0	0	0	0	0	0	0	0	0	0	0	2	0	0	0	0	0	0	0	0	0	0	D	0	0	0	0	0	0	0	0	0	0		3
KO_D_045	Konkordia	CH	1	1	0	2	0	2	1	49	0	0	0	0	0	0	0	0	0	0	0	0	0	0	0	0	0	0	0	0	0	0	D	0	0	0	0	0	0	0	0	0	0	0	4
KO_D_046	Konkordia	CH	0	0	0	2	2	2	1	49	0	1	0	0	0	0	1	0	0	0	0	0	0	0	0	0	0	0	0	0	0	0	D	0	0	0	1	0	1	0	0	0	0	0	4
KO_D_047	Konkordia	CH	0	0	0	2	0	2	0	43	0	1	0	0	0	0	0	0	0	0	0	0	0	0	0	0	0	0	0	0	0	0	D	0	0		1	0	0	0	0	0	0		2
KO_D_048	Konkordia	CH	2	0.5	0	1	1	2	1	69	0	0	0	0	0	0	0	0	0	0	0	0	0	0	0	0	0	0	0	0	0	0	D	0	0	0	0	0	0	0	0	0	0	0	4.5
KO_D_049	Konkordia	CH	0	0	0	0	1	2	1	46	0	0	0	0	0	0	0	0	0	0	0	0	0	0	0	0	0	0	0	0	0	0	D	0	0		0	0	0	0	0	0	0		1
KO_D_050	Konkordia	CH	0	1	0	2	1	1	0	38	1	3	2	0	0	1	1	1	1	1	0	0	0	0	0	0	0	1	0	0	0	0	D	1	0	0	2	1	1	1	1	1	0	2	4
KO_D_051	Konkordia	CH	0	0.5	1	2	1	1	0	45	0	0	0	0	0	0	0	0	0	0	0	0	0	0	0	0	0	0	0	0	0	0	D	0	0	0	0	0	0	0	2	0	1		4.5
KO_D_052	Konkordia	DE	0	0.5	0	1	1	1	0	50	0	0	0	0	0	0	0	0	0	0	0	0	2	0	0	0	0	0	0	0	0	0	D	0	0		0	0	0	0	1	0	0		2.5
KO_D_053	Konkordia	CH	0	1	0	2	2	0	0	24	0	0	0	0	0	0	2	0	0	0	0	0	1	0	0	0	0	0	0	0	0	0	D	0	0	0	0	0	1	0	0	0	0	2	5
KO_D_054	Konkordia	CH	0	0.5	1	2	0	0	0	24	0	1	0	0	0	0	2	0	0	0	0	0	0	0	0	0	0	0	0	0	0	0	D	0	0	0	1	0	1	0	0	0	0		3.5
KO_D_055	Konkordia	CH	0	0.5	0	2	0	2	0	69	0	1	0	0	0	0	0	0	0	0	0	0	0	0	0	0	0	0	0	0	0	0	D	0	0		0	0	0	0	0	0	0		2.5
KO_D_056	Konkordia	CH	0	1	0	2	2	1	0	62	0	0	1	0	0	0	1	0	1	0	0	0	0	0	0	0	0	0	0	0	0	0	D	0	0	0	0	0	1	0	2	0	0		5
KO_D_057	Konkordia	CH	1	0	0	2	0	1	0	62																							D										0		3
KO_D_058	Konkordia	DE	0	0.5	0	2	1	1	0	63	1	1	2	0	0	1	1	0	0	0	0	1	1	1	0	0	0	0	0	0	0	0	D	0	0		1	0	1	1	0	1	0	2	3.5
KO_D_059	Konkordia	CH	0	0.5	0	1	2	1	0	39	0	0	0	0	0	0	0	0	0	0	0	1	0	0	0	0	0	0	0	0	0	0	D	0	0	0	0	0	0	0	0	0	0		3.5
KO_D_061	Konkordia	CH	0	2	0	2	1	2	0	48	0	0	0	0	0	0	0	0	0	0	0	0	0	0	0	0	0	0	0	0	0	0	D	0	0	0	0	0	0	0	0	0			5
KO_D_062	Konkordia	CH	1	0	0	2	0	2	0	50	0	0	0	0	0	0	0	0	0	0	2	0	0	0	0	0	0	0	0	0	0	0	D	0	0	1	0	0	0	0	1	0	0	2	3
KO_D_063	Konkordia	DE	0	1	0	0	1	2	0	52	0	0	0	0	0	0	0	0	0	0	0	0	0	0	0	0	0	0	0	0	0	0	D	0	0	1	0	0	0	0	1	0	0		2
KO_D_064	Konkordia	CH	2	0.5	1	2	1	2	0	45	2	4	1	0	0	0	0	0	0	2	2	0	2	0	0	0	0	0	1	1	1	4	D	1	1	1	2	0	2	1	2	1	0	2	6.5
KO_D_065	Konkordia	CH	0	1	0	0	1	2	0	58	0	0	0	0	0	0	2	0	0	0	0	0	0	0	0	0	0	0	0	0	0	0	D	0	0	1	0	0	1	0	0	0	0	2	2
KO_D_066	Konkordia	DE	0	2	0	0	2	2	0	56	1	0	0	0	0	0	1	0	0	0	0	0	1	0	0	0	0	0	0	0	0	0	D	0	0	1	0	0	1	1	0	0	0		4
KO_D_067	Konkordia	CH	2	1.5	0	1	2	2	0	36	0	0	0	0	0	0	0	0	0	0	0	0	0	0	0	0	0	0	0	0	0	0	D	0	0	0	0	0	0	0	0	0	1		6.5
KO_D_068	Konkordia	DE	0	1.5	1	2	1	2	0	50	0	1	0	0	0	0	1	0	0	0	1												D	0		0	1	0	1	0	1	0	0	2	5.5
KO_D_069	Konkordia	CH	0	0	1	0	1	2	0	52	0	0	0	0	0	0	0	0	0	0	0	0	1	0	0	0	0	0	0	0	0	0	D	0	0	0	0	0	0	0	0	0	0		2
KO_D_070	Konkordia	CH	2	0.5	0	0	1	2	1	48	0	1	0	0	0	0	1	0	0	0	0	0	1	0	0	0	0	0	0	0	0	0	D	0	0	0	0	0	0	0	1	0	0		3.5
KO_D_071	Konkordia	CH	0	0	0	0	0	2	1	44	0	0	0	0	0	0	1	0	0	0	0	0	0	0	0	0	0	0	0	0	0	0	D	0	0	1	0	0	0	0	2	0	0		0
KO_D_072	Konkordia	CH	0	1	1	2	2	2	0	41	0	0	0	0	0	0	0	0	0	0	0	0	0	0	0	0	0	0	0	0	0	0	D	0	0	1	0	0	1	0	2	0	0	2	6
KO_D_073	Konkordia	CH	0	1.5	1	2	0	2	0	46	0	0	0	0	0	0	0	0	0	0	0	0	0	0	0	0	0	0	0	0	0	0	D	0	0	1	0	0	0	0	0	0	1		4.5
KO_D_074	Konkordia	CH	0	0	0	1	0	1	0	50	1	0	0	0	1	0	0	0	0	0	0	0	0	0	0	0	0	0	0	0	0	0	D	0	0	1	0	0	0	0	0	0	0	2	1
KO_D_075	Konkordia	CH	0	1	0	0	1	1	0	50	1	0	0	0	0	0	0	0	0	0	1	0	0	0	0	0	0	0	0	0	0	0	D	0	0	1	0	0	1	0	1	0	0		2
KO_D_076	Konkordia	CH	2	0	0	2	0	1	0	53	0	0	0	0	0	0	0	0	0	0	0	0	0	0	0	0	0	0	0	0	0	0	D	0	0	1	0	0	0	0	0	0	0		4
KO_D_077	Konkordia	DE	0	2	0	2	1	0	1	28	0	0	0	0	0	0	1	0	0	0	0	0	0	0	0	0	0	1	0	0	0	0	D	0	0	0	0	0	1	0	1	0	1		5
KO_D_078	Konkordia	DE	0	1.5	0	2	1	0	0	55	0	0	0	0	0	0	1	0	0	0	0	0	1	0	0	0	0	0	0	0	0	0	D	0	0	0	0	0	1	0	1	0	1		4.5
KO_D_079	Konkordia	CH	2	0	1	1	0	2	0	44	0	0	0	0	0	0	0	0	0	0	0	0	0	0	0	0	0	0	0	0	0	0	D	0	0	0	0	0	0	0	0	0	0		4
KO_D_080	Konkordia	CH	0	1.5	0	1	3	2	0	46	0	1	0	0	0	0	0	0	0	0	0	0	0	0	0	0	0	0	0	0	0	0	D	0	0	0	1	0	0	0	0	0	1	2	5.5
KO_D_081	Konkordia	NL	0	0	0	1	2	0	0	56	0	0	0	0	0	0	3	0	4	0	1	0	0	0	0	0	0	1	0	1	0	0	D	0	0	0	0	1	2	0	1	0	0		3
KO_D_082	Konkordia	NL	2	1	0	2	2	0	0	56		0	0	0	0	0	0	0	2	0	0	0	1	0	0	0	1	2	0	3	0	2	D		1	0	0	1	1	0	1	0	0		7
KO_D_083	Konkordia	BE	0	0	0	2	2	0	0	39	0	0	0	0	0	0	0	0	0	0	0	0	0	0	0	0	0	0	0	0	0	0	D	0	0	0	0	0	0	0	1	0	0		4
KO_D_084	Konkordia	BE	0	0	0	1	2	0	0	48	0	0	0	0	0	0	0	0	0	0	0	0	1	0	0	0	0	0	0	0	0	0	D	0	0	0	1	0	0	0	1	0	0		3
KO_D_085	Konkordia	DE	1	1	0	2	1	2	0	68	0	0	0	0	0	0	0	0	0	0	0	0	1	0	0	0	0	0	0	0	0	0	D	0	0	0	0	0	0	0	0	0	0		5
KO_D_086	Konkordia	DE	0	1	0	1	1	2	1	66	0	0	0	0	0	0	2	0	0	0	0	0	2	0	0	0	0	1	0	0	0	0	D	0	0	0	0	0	1	0	2	0	0		3
KO_D_087	Konkordia	CH	0	0.5	0	0	1	2	0	74	0	0	0	0	0	0	0	0	0	0	0												D	0		0	0	0	0	0	0	0	1		1.5
KO_D_088	Konkordia	CH	1	0.5	0	2	1	2	0	61	0	0	0	0	0	0	0	0	0	0	0	0	0	0	0	0	0	0	0	0	0	0	D	0	0	0	0	0	0	0	0	0	0		4.5
KO_D_089	Konkordia	CH	0	1	0	2	1	2	0	68	0	0	0	0	0	0	0	0	0	0	0	0	0	0	0	0	0	0	0	0	0	0	D	0	0	0	0	0	0	0	0	0	1		4
KO_D_090	Konkordia	CH	0	0	1	1	0	2	1	59	0	1	0	0	0	0	0	0	0	0	0	1	0	0	0	0	0	0	0	0	0	0	D	0	0	0	1	0	0	0	2	0	0	0	2
KO_D_091	Konkordia	CH	0	1	0	2	1	2	0	66	0	0	0	0		1	2	0	0	0	0	0		0	0	0	1	1	0	0	0	0	D			0	0	0	1	0	1	0	0	0	4
KO_D_092	Konkordia	CH	0	1	0	1	0	2	0	69	0	2	0	0	0	0	0	0	0	0	0	0	3	1	0	0	1	0	0	1	0	1	D	0	0	0							0	2	2
KO_D_094	Konkordia	CH	0	0	0	1	2	2	0	70	2	2	0	0	0	0	0	0	0	0			2										D			0							1		3
KO_D_095	Konkordia	DE	0	0.5	0	1	2	2	1	52	0	1	0	0	0	0	1	0	0	0	0	1	1	0	0	0	0	1	0	0	0	0	D	0	0	0	1	0	1	0	0	0	0		3.5
KO_D_096	Konkordia	CH	0	0	0	1	0	2	0	69	0	0	0	0	0	1	1	0	0	0	0	0	0	0	0	0	0	1	0	0	0	0	D	0	0	0	1	0	2	0	0	1	0		1
KO_D_097	Konkordia	DE	0	1	0	1	2	2	0	51	0	0	0	0	0	0	1	0	0	0	0	0	0	0	0	0	0	0	0	0	0	0	D	0	0		0	0	1	0	0	0	0		4
KO_D_098	Konkordia	DE	0	1	1	2	1	2	0	44	0	1	0	0	0	0	0	0	0	0	0	0	0	0	0	0	0	0	0	0	0	0	D	0	0	0	1	0	0	0	0	0	0		5
KO_D_099	Konkordia	DE	3	1.5	0	1	1	2	1	42	0	3	0	0	0	0	1	0	0	0	0	0	1	0	0	0	0	1	0	0	0	0	D	0	0	0	1	0	1	0	0	0	0	0	6.5
KO_D_100	Konkordia	DE	0	1.5	0	2	1	2	0	49	0	0	0	0	0	0	0	0	0	0	0	0	0	0	0	0	0	0	0	0	0	0	D	0	0	0	0	0	0	0	1	0	0	0	4.5
KO_D_101	Konkordia	DE	1	0	0	1	1	0	0	53	0	0	0	0	0	0	0	0	0	0	0	0	0	0	0	0	0	0	0	0	0	0	D	0	0	0	0	0	0	0	0	0	0	2	3
KO_D_102	Konkordia	DE	0	0.5	0	2	1	0	1	48	0	0	0	0	0	0	0	0	0	0	0	0	0	0	0	0	0	0	0	0	0	0	D	0	0	0	0	0	0	0	0	0	0		3.5
KO_D_103	Konkordia	AT	0	0	0	0	0	0	0	60	0	0	0	0	0	0	0	0	1	0	0	0	0	0	0	0	0	0	0	0	0	0	D	0	0	1	0	0	0	0	1	0	1		0
KO_D_104	Konkordia	AT	0	1.5	0	2	3	0	0	57	0	0	0	0	0	0	0	0	0	0	0	0	0	0	0	0	0	0	0	0	0	0	D	0	0		0	0	0	0	1	0	0		6.5
KO_D_105	Konkordia	DE	0	0	0	2	2	0	0	35	0	1	0	0	0	0	0	0	0	0	0	0	0	0	0	0	0	0	0	0	0	0	D	0	0	1	0	0	1	0	2	0	0		4
KO_D_106	Konkordia	DE	1	0	1	1	1	1	1	34	0	1	1	0	0	0	0	1	0	0	0	0	0	0	0	0	0	0	0	0	0	0	D	0	0	1	0	0	1	0	2	0	0	2	4
KO_D_107	Konkordia	CH	1	0	0	1	0	2	0	50	0	0	0	0	0	0	0	0	0	0	0	0	0	0	0	0	0	0	0	0	0	0	D	0	0	0	0	0	0	0	0	0	0		2
KO_D_108	Konkordia	CH	1	0.5	0	0	1	2	0	59	0	0	0	0	0	0	0	0	0	0	0	0	0	0	0	0	0	0	0	0	0	0	D	0	0	0	0	0	0	0	0	0	0		2.5
KO_D_109	Konkordia	CH	1	1.5	1	1	0	2	0	45	0	1	0	0	0	0	0	0	0	0	0	0	2	0	0	0	0	0	0	0	0	0	D	0	0		1	0	0	0	0	0	0		4.5
KO_D_110	Konkordia	CH	0	0	0	1	0	2	0	51	0	2	1	0	0	0	0	0	0	0	0	0	1	0	0	1	0	1	0	0	0	0	D	0	0		1	0	0	0	0	0	0		1
KO_D_111	Konkordia	CH	0	1	0	2	2	2	0	20	0	0	0	0	0	0	0	0	0	0	0	0	0	0	0	0	0	0	0	0	0	0	D	0	0	0	0	0	0	0	0	0	0		5
KO_D_112	Konkordia	CH	0	1.5	0	1	0	2	0	52	0	0	0	0	0	0	0	0	0	0	0	0	0	0	0	0	0	0	0	0	0	0	D	0	0	0	0	0	0	0	0	0	0		2.5
KO_D_113	Konkordia	NL	0	0	0	2	0	1	0	29	0	0	0	0	0	0	0	0	0	0	0	0	0	0	0	0	0	0	0	0	0	0	D	0	0	1	0	0	0	0	0	0	1		2
KO_D_114	Konkordia	IT	0	1	1	1	0	1	1	28	0	0	0	0	0	0	0	0	0	0	0	0	0	0	0	0	0	0	0	0	0	0	D	0	0	0	0	0	0	0	0	0	0		3
KO_D_115	Konkordia	CH	0	2	0	2	2	2	0	55	0	0	0	0	0	0	0	0	0	0	0	0	0	0	0	0	0	0	0	0	0	0	D	0	0	0	0	0	0	0	0	0	0		6
KO_D_116	Konkordia	CH	0	0	0	2	1	2	1	49	0	1	0	0	0	0	0	0	0	0	0	0	1	0	0	0	0	0	0	0	0	0	D	0	0	0	1	0	0	0	0	0	0		3
KO_D_117	Konkordia	CH	1	0	0	1	1	2	1	50	0	0	0	0	0	0	0	0	0	0	0	3	5	0	0	0	0	3	4	4	4	4	D	0	1	0	0	0	0	0	1	0	0	2	3
KO_D_118	Konkordia	DE	0	1.5	1	0	1	0	0	53	0	0	0	0	0	0	0	0	0	0	0	0	0	0	0	0	0	1	0	0	0	1	D	0	0	0	0	0	0	0	0	0	1		3.5
KO_D_119	Konkordia	DE	0	0	0	1	1	1	0	48	0	0	0	0	0	0	0	0	0	0	0	0	0	0	0	0	0	0	0	0	0	0	D	0	0	0	0	0	1	0	0	0	0		2
KO_D_120	Konkordia	DE	0	0	1	0	1	0	0	22	0	1	0	0	0	0	1	0	0	0	0	0	1	0	0	0	0	0	0	0	0	0	D	0	0	0	1	0	0	0	0	0	0		2
KO_D_121	Konkordia	DE	0	0	1	1	0	0	0	37	0	0	0	0	0	0	0	0	0	0	0	0	0	0	0	0	0	1	0	0	0	0	D	0	0	0	0	0	1	0		0	0		2
KO_D_122	Konkordia	CH	2	0	1	0	1	0	1	39	0	4	0	0	0	0	0	0	1	0	0	0	1	0	0	0	0	0	0	1	0	0	D	0	0	0	2	1	0	0	0	1	0	2	4
KO_D_123	Konkordia	CH	0	2	0	2	1	2	0	34	0	0	0	0	0	0	2	0	0	0	0	0	0	0	0	0	0	1	0	0	0	0	D	0	0	0	0	0	1	0	1	0	0		5
KO_D_124	Konkordia	CH	0	0	0	2	0	2	0	34	0	0	0	0	0	0	0	0	0	0	0	0	1	0	0	0	0	0	0	0	0	0	D	0	0		0	0	0	0	0	0	1		2
KO_D_125	Konkordia	CH	0	1.5	0	1	2	2	0	34	1	0	1	0	0	0	1	0	1	0	0	1	2	1	0	0	0	1	1	1	0	1	D	0	0		0	0	1	1	0	0	0		4.5
KO_D_126	Konkordia	CH	0	0		2	0	1	0	34	1	0	0	0	0	0	1	0	0	0	0	0	1	0	0	0	0	0	0	0	0	0	D	0	0	0	0	0	1	0	0	0	1
KO_D_127	Konkordia	CH	0	2	0	2	2	1	0	33	0	1	0	0	0	0	0	0	0	0	0	1	0	0	0	0	0	1	0	0	0	0	D	0	0	0	1	0	1	0	0	0	0		6
KO_D_128	Konkordia	CH	0	2	0	1	1	2	1	56	0	0	0	0	0	0	0	0	1	0	0	0	0	0	0	0	0	0	0	0	0	0	D	0	0	0							0	0	4
KO_D_129	Konkordia	CH	1	1.5	0	1	0	2	0	60	0	0	0	0	0	0	0	0	0	0	0	0	0	0	0	0	0	0	0	0	0	0	D	0	0	0	0	0	0	0	0	0	0		3.5
KO_D_130	Konkordia	CH	1	0	0	1	2	2	0	32	0	0	0	0	0	0	0	0	0	0	0	0	0	0	0	0	0	0	0	0	0	1	D	0	0	0	0	0	0	0	0	0	0		4
KO_D_131	Konkordia	CH	0	0.5	0	1	1	2	1	25	0	0	0	0	0	0	0	0	0	0	0	0	0	0	0	0	0	0	0	0	0	0	D	0	0	0	0	0	0	0	0	0	0		2.5
KO_D_132	Konkordia	CH	0	0	0	1	1	2	1	26	0	0	0	0	0	0	0	0	0	0	0	0	0	0	0	0	0	0	0	0	0	0	D	0	0	0	0	0	0	0	0	0	0		2
KO_D_133	Konkordia	CH	0	0.5	0	1	0	2	1	29	0	1	1	0	0	0	0	2	1	0	0	0	2	1	0	0	0	0	1	0	0	0	D	0	0	0	0	1	0	1	0	0	0	2	1.5
KO_D_134	Konkordia	CH	0	1	0	2	1	2	1	30	0	0	0	0	0	0	0	0	0	0	0	0	0	0	0	0	0	0	0	0	0	0	D	0	0	0	0	0	0	0	0	0	1		4
KO_D_135	Konkordia	CH	0	2	0	1	2	2	1	50	0	0	0	0	0	1	0	0	0	0	0	0	0	0	0	0	0	0	0	0	0	0	D	0	0	0	0	0	0	0	1	0	0		5
KO_D_136	Konkordia	CH	0	0	0	1	2	2	0	45	0	0	0	0	0	0	0	0	0	0	0	0	0	0	0	0	0	0	0	0	0	0	D	0	0	1	0	0	1	0	1	0	0		3
KO_D_137	Konkordia	CH	1	1.5	0	2	2	2	0	43	0	0	0	0	0	0	0	0	0	0	0	0	1	0	0	0	0	1	1	1	1	2	D	0	0	1	0	0	0	0	2	0	0	0	6.5
KO_D_138	Konkordia	DE	1	0.5	0	2	2	2	0	34	0	1	0	0	0	0	0	0	0	0	1	0	3	1	0	0	0	0	0	0	1	1	D	0	0		1	0	0	0	0	0	0	2	5.5
KO_D_139	Konkordia	CH	1	1.5	0	1	0	2	1	36	0	0	0	0	0	0	0	0	0	0	0	1	1	0	0	0	0	0	0	0	0	1	D	0	0	0	1	0	1	0		0	0		3.5
KO_D_140	Konkordia	CH	3	1.5	0	1	2	2	1	36	0	1	0	0	0	0	0	0	0	0	0	0	0	0	0	0	0	0	0	0	0	0	D	0	0	0	1	0	0	0	0	0	0		7.5
KO_D_141	Konkordia	CH	0	1.5	0	1	0	2	0	37	0	0	0	0	0	0	0	0	0	0	0	0	0	0	0	0	0	0	0	0	0	0	D	0	0	0	0	0	0	0	0	0	0		2.5
KO_D_142	Konkordia	CH	0	1	0	1	1	2	1	32	0	0	0	0	0	1	1	0	0	0	0	0	0	0	0	0	0	1	0	0	0	0	D	0	0	0	0	0	1	0	1	0	0		3
KO_D_143	Konkordia	CH	0	0.5	1	1	1	2	1	34	0	1	0	0	0	0	0	0	0	0	0	0	0	0	0	0	0	0	0	0	0	0	D	0	0	0	1	0	0	0	0	0	0		3.5
KO_D_144	Konkordia	CH	0	1	0	2	3	2	0	45	0	0	0	0	0	0	0	0	0	0	0	0	0	0	0	0	0	0	0	0	0	0	D	0	0	1	0	0	0	0	0	0	0		6
KO_D_145	Konkordia	DE	0	1.5	1	0	1	2	0	42	3	5	1	0	2		1	0	0	1	1	0	0	0	0	0	0	0	0	0	0	0	D		0	1							0	0	3.5
KO_D_146	Konkordia	CH	0	0.5	1	0	2	2	0	45	0	0	0	0	0	0	0	0	0	0	0	1	2	0	0	0	0	0	0	0	0	0	D	0	0	1	1	0	0	0	1	0	0	2	3.5
KO_D_147	Konkordia	CH	0	1	0	1	1	2	0	43	0	0	0	0	0	0	1	0	0	0	0	0	0	0	0	0	0	0	0	0	0	0	D	0	0	1	0	0	1	0	1	0	0		3
KO_D_148	Konkordia	CH	0	0.5	1	2	2	2	0	45	0	1	0	0	0	0	0	0	0	0	0	0	2	0	0	0	0	0	0	0	0	1	D	0	0	0	1	0	0	0	0	0	0	2	5.5
KO_D_149	Konkordia	CH	0	0	0	1	0	1	1	40	0	0	0	0	0	0	0	0	0	0	0	0	0	0	0	0	0	0	0	0	0	0	D	0	0	0	0	0	0	0	2	0	0		1
KO_D_150	Konkordia	CH	0	1.5	0	1	0	1	1	42	0	1	0	0	0	2	1	0	0	0	0	0	0	0	0	0	0	0	0	0	0	0	D	0	0	0	1	0	1	0	0	0	0	0	2.5
KO_D_151	Konkordia	CH	0	1	0	2	1	1	1	56	1	4	2	1	1	1	2	1	1	0	1	1	3	1	1	0	1	1	0	1	0	0	D	1	1	0	2	0	1	1	0	1	0	2	4
KO_D_152	Konkordia	CH	0	1.5	0	2	1	1	1	36	1	0	0	0	0	0	0	0	0	0	0	0	0	0	0	0	0	0	0	0	0	0	D	0	0	0	0	0	0	0	0	0	0		4.5
KO_D_153	Konkordia	CH	0	1	0	2	0		0	46	0	0	0	0	0	0	0	0	0	0	0	0	0	0	0	0	0	0	0	0	0	0	D	0	0	0	0	0	0	0	0	0	0		3
KO_D_154	Konkordia	ES	0	0	0	0	0	1	0	48	0	0	0	0	0	0	0	0	0	0	0	0	5	0	0	0	0	0	0	0	0	0	D	0	0	0	0	0	0	0	1	0	0		0
KO_D_155	Konkordia	CH	0	0	0	2	2	1	1	38	1	0	0	0	0	0	0	0	0	0	0	0	0	0	0	0	0	0	0	0	0	0	D	0	0	0	0	0	1	0	0	0	0		4
KO_D_156	Konkordia	CH	1	1	0	1	1	1	0	58	1	0	0	0	0	1	2	0	0	0	0	0	0	0	0	2	1	0	0	1	0		D	0		0	0	0	0	0	0	0	0		4
KO_D_157	Konkordia	CH	1	1.5	1	2	1	2	1	39	0	0	0	0	0	0	0	0	1	0	0	0	0	0	0	0	0	0	0	0	0	0	D	0	0	1	0	0	0	0	2	0	0		6.5
KO_D_158	Konkordia	DE	0	1	1	1	1	2	0	44	0	0	0	0	0	0	0	0	0	0	0	1	1	0	0	0	0	0	0	0	0	1	D	0	0		0	0	0	0	0	0	0		4
KO_D_159	Konkordia	CH	2	1	0	2	2	2	0	63	0	0	0	0	0	0	0	0	0	0	0	0	1	0	0	0	0	0	0	0	0	0	D	0	0	1	0	0	0	0	0	0	0	0	7
KO_D_160	Konkordia	CH	0	1	0	1	2	2	1	34	1	1	0	3	0	1	0	0	0	0	1	0	0	0	0	0	1	0	0	0	0	1	D	0	0	0	0	0	0	0	1	0	0	0	4
KO_D_161	Konkordia	CH	0	1.5	1	2	2	2	1	31	0	0	0	0	0	0	0	0	0	0	0	0	0	0	0	0	0	0	0	0	0	0	D	0	0	0	0	0	0	0	1	0	0		6.5
KO_D_162	Konkordia	DE	0	0	0	1	1	2	1	54	0	0	0	0	0	0	0	0	0	0	0	0	0	0	0	0	0	0	0	0	0	0	D	0	0	0	0	0	0	0	0	0	0	0	2
KO_D_163	Konkordia	CH	0	0	0	1	3	2	1	62	0	0	0	0	0	0	0	0	0	0	0	0	0	0	0	0	0	0	0	0	0	0	D	0	0	1	0	0	0	0	0	0	0	0	4
KO_D_164	Konkordia	CH	0	0	0	2	1	2	0	62	0	0	0	0	0	0	0	0	0	0	0	0	1	0	0	0	0	0	0	0	0	0	D	0	0	1	0	0	0	0	0	0	0	2	3
KO_D_165	Konkordia	CH	0	0	1	2	1	2	1	58	0	0	0	0	0	0	0	0	0	0	0	0	0	0	0	0	0	0	0	0	0	0	D	0	0	1	0	0	0	0	0	0	0		4
KO_E_001	Konkordia		0	0	0	1	2	2	0	21	0	0	0	0	0	0	0	0	0	0	0	0	0	0	0	0	0	1	0	0	0	0	E	0	0	1	0	0	0	0	0	0	1		3
KO_E_002	Konkordia	KOR	0	0	0	1	0	2	0	25	0	1	0	0	0	0	0	0	0	0	0	0	0	0	0	0	0	0	0	0	0	0	E	0	0	0	1	0	0	0	0	0	0	0	1
KO_E_003	Konkordia	US	0	0.5	1	1	3	2	0	34	0	0	0	0	0	0	0	0	0	0	0	0	0	0	0	0	0	0	0	0	0	0	E	0	0	0	0	0	0	0		0	1		5.5
KO_E_004	Konkordia	GB	0	1	0	2	1	2	0	54	0	2	0	0	0	0	0	0	0	0	1	0	0	0	0	0	0	0	0	0	0	0	E	0	0	0	1	0	0	0	1	0	0	2	4
KO_E_005	Konkordia	US	0	0	1	2	0	2	1	50	0	0	0	0	0	0	1	1	1	1	0	0	0	0	0	0	0	0	0	0	0	0	E	0	0	0	0	0	1	0	0	0	0	0	3
KO_E_006	Konkordia	GB	0	0	0	1	0	2	0	50	2	2	3	0	0	0	0	0	0	0	2	0	0	0	0	0	0	0	0	0	0	1	E	1	0	0	0	0	1	1	2	0	0	2	1
KO_E_007	Konkordia	GB	0	1	0	2	1	2	0	27	0	1	0	0	0	0	0	0	0	0	0	1	2	2	0	0	0	1	0	0	0	0	E	0	0	1	1	0	0	0	0	0	0	0	4
KO_E_008	Konkordia	GB	0	0	0	1	1	2	0	65	0	0	0	0	0	0	0	0	0	0	0	0	0	0	0	0	0	0	0	0	0	0	E	0	0	1	1	0	0	0	1	0	0	0	2
KO_E_009	Konkordia	NL	0	0	0	2	0	2	0	61	1	2	1	0	0	0	1	0	0	0	2	1	1	1	0	0	0	0	1	1	0	2	E	0	0	1	1	0	2	1	2	1	0	2	2
KO_E_010	Konkordia	NL	0	1	0	2	1	2	0	46	0	0	0	0	0	0	0	0	0	0	0	0	0	0	0	0	0	0	0	0	0	0	E	0	0	1	0	0	0	0	2	0	0	2	4
KO_E_011	Konkordia	NL	2	0	0	2	0	2	0	63	3	0	3	0	0	0	0	0	2	2	0	0	2	1	0	0	0	0	0	1	0	0	E	1	0	1	0	1	1	1	2	0	1		4
KO_E_012	Konkordia	GB	0	0	0	2	1	2	0	38	0	0	0	0	0	0	0	0	0	0	0	0	0	0	0	0	0	0	0	0	0	0	E	0	0	1	0	0	0	0	0	0	1	2	3
KO_E_013	Konkordia	NL	0	1.5	0	1	1	2	0	48	0	1	0	0	0	0	0	0	1	0	0	0	0	0	0	0	0	0	0	0	0	0	E	0	0	1	1	0	2	0	2	1	0	2	3.5
KO_E_014	Konkordia	CZ	1	0	0	1	0	0	0	31	0	0	0	0	0	0	0	0	0	1	0	0	0	0	0	0	0	0	0	0	0	0	E	0	0	0	0	0	0	0	0	0	1		2
KO_E_015	Konkordia	CZ	0	0.5	0	1	0	0	1	29	0	0	0	0	0	0	0	0	0	0	0	0	0	0	0	0	0	0	0	0	0	0	E	0	0	0	0	0	0	0	0	0	1	2	1.5
KO_E_016	Konkordia	GB	0	1.5	0	1	0	2	0	42	0	0	0	0	0	0	0	0	0	0	0	0	0	0	0	0	0	0	0	0	0	0	E	0	0	0	0	0	0	0	1	0	1		2.5
KO_E_018	Konkordia	CZ	2	0.5	0	2	2	0	1	40	0	0	0	0	0	0	1	0	0	0	0	0	0	0	0	0	0	1	0	0	0	0	E	0	0	0	0	0	1	0	2	0	0		6.5
KO_E_019	Konkordia	CZ	1	0	0	2	2	0	0	60	0	0	0	0	0	0	0	0	0	0	0	0	0	0	0	0	0	0	0	0	0	0	E	0	0	0	0	0	1	0	2	0	0		5
KO_E_020	Konkordia	BE	0	2	0	2	3	0	0	51	0	0	0	0	0	0	0	0	0	0	0	0	0	0	0	0	0	0	0	0	0	0	E	0	0	0	0	0	0	0	0	0	0		7
KO_E_021	Konkordia	BE	1	1	0	1	2	0	0	59	0	0	0	0	0	0	0	0	0	0	0	0	0	0	0	0	0	0	0	0	0	0	E	0	0	0	0	0	0	0	0	0	0		5
KO_E_022	Konkordia	FR	0	0	0	1	1	0	0	27	0	1	0	0	0	0	2	0	0	0	0	0	0	0	0	0	0	0	0	0	0	0	E	0	0	1	1	0	2	0	3	1	1	2	2
KO_E_023	Konkordia	JP	0	0	1	0	0	2	0	51	0	0	0	0	0	0	0	0	0	0	0	0	0	0	0	0	0	0	0	0	0	0	E	0	0	0	0	0	0	0	0	0	0	2	1
KO_E_024	Konkordia	JP	0	0	0	1	0	2	1	50	0	0	0	0	0	0	0	0	0	0	0	0	0	0	0	0	0	0	0	0	0	0	E	0	0	0	0	0	1	0	0	0	0	2	1
KO_E_025	Konkordia	CH	0	0.5	0	1	2	2	0	56	0	0	0	0	0	0	0	0	0	0	0	0	2	0	0	0	0	2	2	0	0	2	E	0	0	0	0	0	2	0	2	0	0		3.5
KO_E_026	Konkordia	CH	1	1	0	2	2	2	0	59	0	0	0	0	0	0	0	0	0	0	0	0	0	0	0	0	0	0	0	0	0	0	E	0	0	0	0	0	0	0	1	0	0		6
KO_F_001	Konkordia	FR	0	0	0	0	1	2	0	30	1	0	0	0	0	0	0	0	0	0	0	0	0	0	0	0	0	0	0	0	0	0	F	0	0	1	0	0	0	0	0	0	0	0	1
KO_F_002	Konkordia	CH	0	0	0	1	2	2	0	33	0	0	0	0	0	0	2	2	0	2	0	0	0	0	0	0	0	1	2	0	2	0	F	0	0	1	0	0	1	0	2	0	1		3
KO_F_003	Konkordia	CH	0	1	0	1	1	2	1	51	0	0	0	0	0	0	2	0	0	0	0	0	0	0	0	0	1	1	0	0	0	0	F	0	0	1	0	0	1	0	2	0	0		3
KO_F_004	Konkordia	CH	0	0	0	2	1	2	1	32	3	1	5	0	0	2	0	0	0	1	0												F	1		1	0	1	1	0	1	0	0	0	3
KO_F_005	Konkordia	CH	0	1	0	2	2	2	0	45	0	0	0	0	0	0	0	0	0	0	0	0	1	0	0	0	0	1	0	0	0	0	F	0	0	1	0	0	1	0	2	0	0		5
KO_F_006	Konkordia	CH	0	0.5	0	1	1	2	0	43	0	0	0	0	0	0	0	0	0	0	0												F	0		1	0	0	0	0	1	0	1		2.5
KO_F_007	Konkordia	CH	0	0	1	0	0	2	0	20	0	0	1	0	0	1	1	0	0	0	0												F	0		0	0	0	1	1	0	0	0		1
KO_F_008	Konkordia	CH	0	1	1	2	1	1	0	41	0	0	0	0	0	0	0	0	0	0	0	0	0	0	0	0	0	0	2	0	0	0	F	0	0	1	0	0	1	0	0	0	0		5
KO_F_009	Konkordia	CH	0	0.5	0	0	2	2	1	34												1	0	0	0	0	1	1	0	0	0	1	F		0	0	1	0	2	0	2	1	0	0	2.5
KO_F_010	Konkordia	CH	0	0.5	0	0	0	2	1	40	0	1	0	3	3	0	1	0	1	0	0	0	0	0	0	0	0	0	0	0	0	0	F	1	0	0	1	0	0	1	1	0	0		0.5
KO_F_011	Konkordia	CH	0	1	0	0	1	2	0	36	3	0	0	0	1	0	2	0	0	0	0	2	0	0	0	0	0	0	0	0	0	0	F	0	0	0	0	0	1	0	3	0	0		2
KO_F_012	Konkordia	CH	0	0	0	1	1	2	1	36	0	0	0	0	0	0	0	0	0	0	0	0	0	0	0	0	0	0	0	0	0	0	F	0	0	0	0	0	0	0	0	0	0		2
KO_F_013	Konkordia	ES	0	0	0	0	2	1	1	34	0	1	0	0	0	0	0	0	0	0	0	0	0	0	0	0	0	0	0	0	0	0	F	0	0	0	1	0	0	0	0	0	0	2	2
KO_F_014	Konkordia	CH	0	1.5	1	1	0	2	0	40	1	0	0	0	0	0	1	0	0	0	0	0	0	0	0	0	0	0	0	0	0	0	F	0	0	0	0	0	1	0	0	0	1	2	3.5
KO_F_015	Konkordia	CH	0	0	0	1	0	2	1	31	0	0	0	0	0	0	0	0	0	0	0	0	2	0	0	0	1	0	0	0	0	2	F	0	0	0	0	0	1	0	1	0	0		1
KO_F_016	Konkordia	CH	1	1.5	0	0	2	0	1	33	0	0	0	0	0	0	0	0	0	0	0												F	0		0	0	0	0	0		0	0		4.5
KO_F_017	Konkordia	CH	0	0.5	0	2	2	2	0	35	0	0	0	0	0	0	0	0	0	0	0	0	0	0	0	0	0	0	0	0	0	0	F	0	0	0	1	0	0	0	1	0	1		4.5
KO_F_018	Konkordia	CH	0	0	1	1	2	1	0	37	0	0	0	0	0	0	0	0	0	0	0	0	0	0	0	0	0	0	0	0	0	0	F	0	0	0	0	0	0	0	1	0	1		4
KO_F_019	Konkordia	FR	0	0	1	2	0	2	0	30	0	0	0	0	0	0	0	0	0	0	0	0	0	0	0	0	0	0	0	0	0	0	F	0	0	0	0	0	1	0	0	0	0		3
KO_F_020	Konkordia	FR	0	0.5	0	2	1	0	1	24	0	0	0	0	0	0	4	0	0	0	0	0	1	0	0	0	0	0	0	0	0	0	F	0	0	1	0	0	2	0	1	0	1	2	3.5
KO_F_021	Konkordia	CH	0	0.5	0	0	1	2	0	63	0	0	0	0	0	0	0	0	0	0	0	0	0	0	0	0	0	0	0	0	0	0	F	0	0	1	0	0	0	0	0	0	0		1.5
KO_F_022	Konkordia	CH	0	1	0	1	0	2	0	71	1	0	0	0	0	0	1	0	0	0	0	0	0	0	0	0	1	1	0	0	0	0	F	0	0	0	0	0	2	1	0	0	0		2
KO_I_001	Konkordia	IT	0	0	0	1	0	0	0	20	0	0	0	0	0	0	0	0	0	0	2	0	0	0	0	0	0	0	0	0	0	0	I	0	0	0	0	0	0	0	0	0	1		1
KO_I_002	Konkordia	IT	0	0	0	1	0	0	0	24	0	0	0	0	0	0	0	0	0	0	3	0	0	0	0	0	0	0	0	0	0	0	I	0	0	0	0	0	0	0	0	0	1		1
KO_I_003	Konkordia	IT	1	0	0	2	1	2	0	38	0	0	0	0	0	0	1	0	0	0	1												I	0			0	0	0	0	0	0	0		4
KO_I_004	Konkordia	CH	0	1	0	1	1	2	0	68	0	0	0	0	0	0	0	0	0	0	2												I	0			0	0	2	0	0	0	0	0	3
KO_I_005	Konkordia	IT	1	0.5	0	1	1	1	0	21	1	1	0	0	0	0	1	0	0	0	1	0	1	0	0	0	0	1	0	0	0	1	I	0	0	0	1	0	1	0	0	0	0	2	3.5
KO_I_006	Konkordia	IT	2	1	0	2	1	0	1	46	1	0	0	0	0	0	0	0	0	0	0	0	0	0	0	0	0	0	0	0	0	0	I	0	0	0	1	0	0	0	0	0	1		6
KO_I_007	Konkordia	IT	0	1.5	0	0	1	0	0	53	1	0	0	0	0	0	1	0	0	0	0	0	0	0	0	0	0	0	0	0	0	0	I	0	0	0	0	0	1	1	0	0	1		2.5
KO_I_008	Konkordia	IT	2	0	0	2	0	2	0	43	0	0	0	0	0	0	0	0	0	0	0	0	0	0	0	0	0	0	0	0	0	0	I	0	0	1	0	0	0	0	1	0	1		4
KO_I_009	Konkordia	IT	0	1	0	1	1	2	0	55	0	0	0	0	0	0	0	0	0	0	0	0	0	0	0	0	0	0	0	0	0	0	I	0	0	1	0	0	0	0	0	0	1		3
MA_D_001	Margheritahütte	DE	0	0.5	0	2	1	2	1	56	0	1	1	0	0	1	1	1	1	0	0	1	1	1	0	0	1	1	1	1	0	0	D	0	0	1	1	0	1	1	2	1	1	2	3.5
MA_D_002	Margheritahütte	AT	0	0.5	1	2	1	2	0	57	0	2	2	0	0	0	1	0	0	0	0	2	2	1	0	0	0	0	0	0	0	0	D	0	0	1	1	0	0	1	0	0	1	2	4.5
MA_D_003	Margheritahütte	AT	1	0	0	2	1	2	0	48	2	4	2	0	0	2	2	0	0	1	5	3	3	3	0	0	1	1	2	2	2	3	D	1	1	0	2	0	1	1	1	1	0	2	4
MA_D_004	Margheritahütte	AT	3	2.5	1	2	1	2	1	49	0	1	0	0	0	0	0	0	0	0	0	0	1	0	0	0	0	0	0	1	0	0	D	0	0	0							1		9.5
MA_D_005	Margheritahütte	DE	1	1	0	1	2	1	0	61	0	1	0	0	0	1	1	0	0	0	0	0	3	1	0	0	0	0	2	1	1	0	D	0	1	0									5
MA_D_006	Margheritahütte	DE	0	0.5	0	0	0	0	0	63	0	0	0	0	0	0	1	0	0	0		2	3	0	0	0		3	2	1		0	D			0									0.5
MA_D_007	Margheritahütte	DE	0	0	0	1	2	0	0	60	0	0	0	0	0	0	0	0	0	0	0		1					2					D	0		0									3
MA_D_008	Margheritahütte	CH	2	1.5	1	1	3	1	0	74	1	0	0	0	0	0	2	0	1	0	0	0	0	0	0	0	1	1	1	0	0	0	D	0	0	0	0	1	1	0	1	0	0		8.5
MA_D_009	Margheritahütte	CH	2	1.5	0	2	3	1	1	57	1	0	1	0	0	0	2	0	0	0	0	0	1	0	0	0	0	1	0	0	0	1	D	0	0		0	0	1	1	2	0	0		8.5
MA_D_010	Margheritahütte	CH	0	2	0	2	3	1	1	18	2	3	1	0	3	2	4	4	3	4	2	1	2	0	0	1	1	3	0	3	2	2	D	1	1	0	1	1	2	1	2	1	0		7
MA_D_011	Margheritahütte	CH	0	1.5	0	1	1	1	0	25	0	0	0	0	0	0	0	0	0	0	0	0	0	0	0	0	0	0	0	0	0	0	D	0	0	1	0	0	0	0	1	0	1		3.5
MA_D_012	Margheritahütte	DE	0	0	0	0	2	0	0	32	1	1	1	0	0	0	0	0	0	0	0												D	0		0	1	0	0	1	1	0	0	0	2
MA_D_013	Margheritahütte	DE	0	1	0	0	1	0	1	58	0	0	0	0	0	1	1	0	0	0	0												D	0		0	0	0	1	0	2	0	0		2
MA_D_014	Margheritahütte	DE	1	0	0	2	1	2	0	50	2	2	2	0	1	1	1	0	1	0	0	0	2	0	0	1	0	0	0	0	0	0	D	1	0	1	1	0	1	1	2	1	0	0	4
MA_D_015	Margheritahütte	DE	0	0	0	2	0	0	0	57	1	0	0	0	0	0	1	0	0	0	0												D	0		0	0	0	1	0	0	0	0		2
MA_D_016	Margheritahütte	CH	0	1.5	0	2	1	1	0	58	0	0	0	0	0	0	0	0	0	0	0	0	0	0	0	0	0	0	0	0	0	0	D	0	0	1	0	0	0	0	1	0	1		4.5
MA_D_017	Margheritahütte	DE	2	0	0	2	1	1	0	64	0	0	0	0	0	0	0	0	0	0	0	0	0	0	0	0	0	0	0	0	0	0	D	0	0	1	0	0	0	0	2	0	1	2	5
MA_D_018	Margheritahütte	DE	0	2	0	2	1	0	0	25	1	3	1	0	0	0	1	0	0	0	0												D	0		0	1	0	0	1	2	0	0	2	5
MA_D_019	Margheritahütte	DE	0	2	0	2	1	0	0	26	0	0	0	0	0	0	1	0	0	0	0												D	0		0	0	0	1	0	0	0	0		5
MA_D_020	Margheritahütte	DE	0	2	0	2	1	2	0	30	0	0	0	0	0	0	0	0	5	0	0	0	0	0	0	0	0	1	0	2	0	0	D	0	0	1	0	0	0	0	0	0	1		5
MA_D_021	Margheritahütte	AT	0	1	0	2	2	2	0	41	0	0	0	0	0	0	0	0	0	0	0	0	0	0	0	0	0	0	0	0	0	0	D	0	0	1	0	0	0	0	0	0	1		5
MA_D_022	Margheritahütte	DE	0	0	1	1	1	0	0	52	0	0	0	0	0	0	1	0	0	0	0	1	2	0	0	1	1	0	0	0	0	1	D	0	0	1	0	0	1	0	1	0	0		3
MA_D_023	Margheritahütte	DE	0	1	1	2	2	0	0	36	0	1	0	0	0	0	1	0	1	0	0	1	4	1	0	1	1	1	0	1	2	1	D	0	1	1	1	1	0	0	2	0	0		6
MA_D_025	Margheritahütte	CH	0	0	0	1	2	2	0	35	0	0	0	0	0	0	0	0	0	0	0												D	0			0	0	0	0	0	0	1		3
MA_D_026	Margheritahütte	CH	0	0	0	1	0	2	0	47	0	0	0	0	0	0	0	0	0	0	0	0	0	0	0	0	0	0	0	0	0	0	D	0	0		0	0	0	0	0	0	1		1
MA_D_027	Margheritahütte	US	0	0.5	0	1	0	2	1	63	1	1	0	0	0	0	0	0	0		0	1	3	0	0	0	1	0	0	0	1	0	D		0	0	1	0	1	0	2	0	1	2	1.5
MA_D_028	Margheritahütte	CH	0	0	0	2	1	1	0	62	0	0	0	0	0	0	0	0	0	0	0												D	0		0									3
MA_D_029	Margheritahütte	CH	1	1	0	2	1	1	0	67	0	0	0	0	0	0	0	0	0	0	0												D	0		0									5
MA_D_030	Margheritahütte	DE	0	0	0	1	1	0	0	30	0	1	0	0	0	0	0	0	0	0	0	0	1	0	0	0	0	0	0	0	0	0	D	0	0	1	1	0	0	0	0	0	1		2
MA_D_031	Margheritahütte	DE	0	1	0	2	1	0	0	49	0	1	0	0	1	0	0	0	0	0	0	0	0	0	0	0	0	0	0	0	0	0	D	0	0	0	1	0	0	1	1	0	0		4
MA_D_032	Margheritahütte	DE	0	1.5	1	2	3	0	0	21	0	2	0	0	0	0	0	0	0	0	0	0	0	0	0	0	0	0	0	2	0	0	D	0	0	0	1	0	0	0		0	0	2	7.5
MA_D_033	Margheritahütte	DE	0	0.5	0	2	0	0	1	53	2	0	0	0	1	2	0	0	0	0	0	0	1	0	0	0	0	0	0	0	0	0	D	0	0	1	0	0	1	1	2	0	0		2.5
MA_D_034	Margheritahütte	DE	0	1.5	0	2	0	1	1	50	0	1	0	0	0	0	0	0	0	0	0												D	0		1	1	0	1	0	2	0	0		3.5
MA_D_035	Margheritahütte	DE	0	1.5	0	2	1	0	0	61	1	1	0	0	0	0	1	0	0	0	1	2	2	1	0	0		0	1	1		2	D	0		0	1	0	1	1	1	1	0	2	4.5
MA_D_036	Margheritahütte	DE	0	1	1	1	0	0	1	50	2	3	1	0	0	0	1	0	0	0	1	2	2	0	0	0	0	2	1		1	0	D	1		0	1	0	1	1	3	1	0	2	3
MA_D_037	Margheritahütte	AT	2	0	0	0	1	2	1	28	0	0	0	0	0	0	0	0	3	0	0	0	0	0	0	0	0	0	0	0	0	0	D	0	0	1	0	0	0	0	1	0	1		3
MA_D_038	Margheritahütte	CH	1	0	0	1	0	2	1	34	0	1	0	0	0	1	1	0	0	0	0	0	4	1	0	0	0	3	0	1	1	0	D	0	1	1	0	0	1	0	0	0	0		2
MA_D_039	Margheritahütte	DE	2	1.5	1	0	1	0	0	62	0	0	0	0	0	0	1	0	0	0	0	0	0	0	0	0	0	2	0	0	0	0	D	0	0	0	0	0	1	0	1	0	1		5.5
MA_D_040	Margheritahütte	DE	2	1.5	0	1	1	0	0	54	0	1	0	0	0	0	0	1	1	0	0	0	1	0	0	0	0	0	1	1	0	0	D	0	0	0	1	1	2	0	2	1	0		5.5
MA_D_041	Margheritahütte	ES	0	0	0	2	1	0	0	31	1	1	1	0	0	1	0	0	0	0	1												D	0		0	1	0	0	1	1	0	1		3
MA_D_042	Margheritahütte	ES	0	0	0	1	0	0	0	29	1	0	0	0	0	1	2	0	0	0	1												D	0		0	0	0	1	0	2	0	1		1
MA_D_043	Margheritahütte	ES	0	0.5	1	2	0	0	0	30	1	2	1	0	0	1	2	0	0	1	2												D	1		0	0	0	1	0	1	0	1	2	3.5
MA_D_044	Margheritahütte	CH	0	0	1	1	1	1	0	30	1	2	0	0	0	0	0	0	0	0	1	0	0	0	0	0	0	0	0	0	0	0	D	0	0	1	1	0	0	1	2	0	1	2	3
MA_D_045	Margheritahütte	CH	0	0	0	1	1	1	0		0	1	0	0	0	0	0	0	0	0	0	1	1	0	0	0	0	1	0	0	0	0	D	0	0	1	1	0	0	0	1	0	1		2
MA_D_046	Margheritahütte	DE	0	2	0	0	0	1	0	48	0	1	0	0	0	0	1	0	0	0	0	1	3	0	0	0	1	2	4	2	2	0	D	0	1	1	1	0	1	0	2	0	0		2
MA_D_047	Margheritahütte	DE	0	0	0	2	0	0	0	49	0	1	0	0	0	0	1	0	0	0	0	0	1	0	0	0	0	0	0	0	0	0	D	0	0	1	1	0	1	0	2	0	0		2
MA_D_049	Margheritahütte	IT	1	1.5	0	2	2	2	0	49	0	0	0	0	0	0	0	0	0	0	0	0	1	0	0	0	0	1	0	1	0	0	D	0	0	0	1	0	0	0	2	0	1		6.5
MA_D_050	Margheritahütte	AT	0	0	0	2	0	2	0	36	0	0	0	0	0	0	0	0	0	0	0	0	0	0	0	0	0	0	0	0	0	0	D	0	0	1	0	0	0	0	2	0	1		2
MA_D_051	Margheritahütte	CH	2	1.5	0	1	0	2	0	32	1	2	1	0	0	0	1	0	0	0	0	2	2	1	0	0	0	1	0	0	0	0	D	0	0	1	1	0	0	1	1	0	1	2	4.5
MA_D_052	Margheritahütte	AT	0	1.5	0	2	0	2	0	37	0	0	0	0	0	1	0	0	0	0	0	0	2	0	0	0	0	0	0	0	0	0	D	0	0	1	0	0	0	0	1	0	1		3.5
MA_D_053	Margheritahütte	CH	0	2	0	2	1	2	1	33	0	3	0	0	0	1	2	0	0	1	0	0	4	0	0	0	1	1	0	0	1	0	D	0	0	1	1	0	1	0	1	0	1	2	5
MA_D_054	Margheritahütte	CH	2	1	0	2	2	2	0	32	0	2	0	0	0	0	2	0	0	0	0	0	2	0	0	0	0	2	0	0	0	0	D	0	0	1	1	0	1	0	1	0	1		7
MA_D_055	Margheritahütte	CH	2	2	0	2	0	2	1	28	0	0	0	0	0	1	1	0	0	0	0	0	0	0	0	0	0	0	0	0	0	0	D	0	0	1	0	0	1	0	1	0			6
MA_D_056	Margheritahütte		2	1	1	2	2	1	0	47	0	0	0	0	0	0	0	0	0	0	0	0	1	0	0	0	0	1	0	0	0	0	D	0	0	1	0	0	0	0		0	1		8
MA_D_057	Margheritahütte	DE	0	2	0	2	1	1	0	51	0	0	0	0	0	0	1	0	0	0	0	2	0	2	0	0	2	3	1	4	4	2	D	0	1	1	0	0	0	0	2	0	0		5
MA_D_058	Margheritahütte	AT	2	0	0	1	0	1	0	31	1	3	0	0	1	1	0	0	0	0	4	2	3	1	0	0	1	1	0	1	0	3	D	1	1	1	1	0	0	1	0	0	0	2	3
MA_D_059	Margheritahütte	DE	0	1	0	1	1	1	0	48	1	2	1	0	0	0	1	0	1	0	1												D	0		1	1	0	1	0	2	0	1	2	3
MA_D_060	Margheritahütte	DE	0	1.5	0	1	1	1	1	40	0	0	0	0	0	0	0	0	0	0	0	1	0	0	0	0	0	0	0	0	0	0	D	0	0	1	0	0	1	0	2	0	0		3.5
MA_D_061	Margheritahütte	PL	0	1	0	2	1	1	1	40	4	5	4	0	2	2	4	4	5	5	4	0	0	0	0	0	0	1	0	0	0	0	D	1	0	1	3	1	3	2	1	1	0	2	4
MA_D_062	Margheritahütte	DE	2	0.5	0	2	1	1	0	48	0	0	0	0	0	0	0	0	0	0	0	0	0	0	0	0	0	0	0	0	0	0	D	0	0	1	0	0	0	0	1	0	0		5.5
MA_D_063	Margheritahütte	DE	0	0	0	2	1	1	0	33	0	3	0	0	0	0	1	0	0	0	2	0	2	0	0	0	0	0	0	0	0	1	D	0	0	1	1	0	1	0	0	0	1		3
MA_D_064	Margheritahütte	CH	0	0	0	2	2	1	1	52	0	0	0	0	0	0	0	0	0	0	0	0	1	0	0	0	0	0	1	0	0	0	D	0	0	1									4
MA_D_066	Margheritahütte	AT	0	1	0	0	3	2	0	61	2	1	1	0	0	1	2	2	2	1	3	1	1	1	0	0	1	2	4	3	2	2	D	1	1	1	1	1	1	1	2	1	0	2	4
MA_D_067	Margheritahütte	AT	0	0.5	0	0	1	2	0	64	1	0	0	0	0	0	0	0	0	0	0	0	0	0	0	0	0	0	0	0	0	1	D	0	0	1									1.5
MA_D_068	Margheritahütte	NL	0	0	0	2	2	2	0	32	0	0	0	0	0	0	1	0	0	0	0												D	0		1	0	0	0	0	0	0	1		4
MA_D_069	Margheritahütte	NL	0	1	0	2	3	2	0	33	0	1	0	0	0	0	0	0	0	0	0	0	2	0	0	0	0	0	0	0	1	0	D	0	0	1	1	0	0	0	0	0	0		6
MA_D_070	Margheritahütte	IT	0	1.5	0	1	2	1	1	43	0	1	0	0	0	0	0	0	0	0	0												D	0		0	1	0	0	0	1	0	1		4.5
MA_D_071	Margheritahütte	NL	0	0.5	0	1	3	2	0	38	0	0	1	0	0	0	1	0	0	0	0	0	0	0	0	0	0	1	0	0	0	0	D	0	0	1	0	0	1	0	0	0	0		4.5
MA_D_072	Margheritahütte	US	0	1.5	0	2	0	2	0	28	0	0	0	0	0	0	0	0	0	0	0	0	0	0	0	0	0	0	0	0	0	0	D	0	0	1	0	0	0	0	1	0	1		3.5
MA_D_073	Margheritahütte		0	0	0	2	2	2	0	57	0	0	0	0	0	0	0	0	0	0	0	0	1	0	0	0	0	0	0	0	0	0	D	0	0	1	0	0	0	0	1	0	1		4
MA_D_074	Margheritahütte	CH	0	2	0	1	0	2	0	29	0	1	0	0	0	0	0	0	0	0	0	0	0	0	0	0	0	0	0	0	0	0	D	0	0	1	1	0	0	0	0	0	1		3
MA_D_076	Margheritahütte	FR	0	0.5	0	1	0	2	0	42	0	0	0	0	0	0	0	0	0	0	0	0	0	0	0	0	0	1	0	0	0	1	D	0	0	1	0	0	0	0	1	0			1.5
MA_D_077	Margheritahütte	CH	0	0	0	1	2	2	1	47	1	1	0	0	0	0	2	0	0	0	1												D	0		1	1	0	1	0	3	0			3
MA_D_078	Margheritahütte	LI	0	1	0	1	1	2	1	35	1	0	0	0	0	0	0	0	0	0	0	0	0	0	0	0	0	0	0	0	0	0	D	0	0	1	0	0	0	0	1	0	0		3
MA_D_079	Margheritahütte	CH	1	2	0	2	2	2	1	60	0	0	0	0	0	0	0	0	0	0	0	0	3	0	0	0	0	0	2	2	0	0	D	0	0	1	0	0	0	0	0	0	0		7
MA_D_080	Margheritahütte	CH	1	0	0	0	2	2	1	57	0	0	0	0	0	0	0	0	0	0	0		3								3		D	0		1	0	0	1	0		0	0		3
MA_D_081	Margheritahütte	CH	1	1.5	0	2	2	2	0	47	0	0	0	0	0	0	0	0	0	0	0	1	3	1	0	1	1	2	1	2	1	3	D	0	1	1	0	0	0	0	0	0	1		6.5
MA_D_082	Margheritahütte	CH	2	0.5	0	1	2	2	1	59	0	1	0	0	0	0	1	0	0	0	0	0	0	0	0	0	0	0	0	0	0	0	D	0	0	1	1	0	1	0	2	0	1		5.5
MA_D_083	Margheritahütte	CH	0	1	0	1	0	2	0	56	0	1	0	0	0	0	0	0	0	0	0	0	0	0	0	0	1	1	0	1	0	0	D	0	0	1	1	0	0	0	0	0	0		2
MA_D_084	Margheritahütte	DE	0	0	0	2	1	2	0	39	0	1	0	0	0	0	3	0	0	0	0	0	1	0	0	0	0	1	0	0	0	0	D	0	0	1	0	0	1	0	1	0	0		3
MA_D_085	Margheritahütte		3	0.5	0	2	0	2	0	41	0	0	0	0	0	0	0	0	0	0	0	0	0	0	0	0	0	0	0	0	0	0	D	0	0	1	0	0	1	0	1	0	1	2	5.5
MA_D_086	Margheritahütte	DE	0	1.5	0	2	2	2	0	25	0	0	0	0	0	0	0	0	0	0	0												D	0		1	0	0	0	0	1	0	1		5.5
MA_D_087	Margheritahütte	DE	0	0	0	2	1	0	1	53	0	0	0	0	0	0	1	0	2	0	1	0	1	0	0	0	0	1	0	2	1	1	D	0	0	0	0	1	1	0	2	0	0		3
MA_D_088	Margheritahütte	DE	0	0.5	0	2	1	0	0	55	1	2	1	0	0	1	2	1	1	0		2	1	1	0	0	1	1	0	2	0	0	D		0	0	1	1	2	1	2	1	0	2	3.5
MA_D_089	Margheritahütte	AT	0	0	0	2	2	2	0	48	0	1	0	0	0	0	0	0	0	0	0	1	2	0	0	0	0	1	0	1	0	1	D	0	0	1	1	0	0	0	1	0	0		4
MA_D_090	Margheritahütte	DE	0	1.5	1	1	1	2	0	47	0	1	0	0	0	0	0	0	0	0	0	0	1	0	0	0	0	0	0	0	0	0	D	0	0	1	0	0	0	0	2	0	1	2	4.5
MA_D_092	Margheritahütte	AT	0	1.5	0	1	2	2	0	41	0	0	0	0	0	0	0	0	0	0	0	0	0	0	0	0	0	0	0	0	0	0	D	0	0	1	0	0	0	0	2	0	1		4.5
MA_D_093	Margheritahütte	AT	0	1.5	0	2	2	2	1	55	0	1	0	0	0	0	0	0	0	0	0	0	0	0	0	0	0	0	0	0	0	0	D	0	0	1	1	0	0	0	2	0	1		5.5
MA_D_095	Margheritahütte	CH	0	0	0	1	0	2	1	50	0	0	0	0	0	0	0	0	0	0	1	0	2	0	0	0	0	0	0	0	0	0	D	0	0	1							0		1
MA_D_096	Margheritahütte	CH	0	2	0	1	2	2	1	54	0	3	0	0	0	0	0	0	0	0	0	0	1	0	0	0	0	0	0	0	0	0	D	0	0	1	0	0	0	0	0	0	0		5
MA_D_097	Margheritahütte	CH	0	0	0	2	2	2	0	54	0	2	0	0	0	0	0	0	0	0	0	0	1	0	0	0	0	0	0	0	0	0	D	0	0	1	1	0	0	0	1	0	1		4
MA_D_098	Margheritahütte	DE	0	1	0	0	2	2	1	47	0	2	0	0	1	0	0	1	0	0	0	0	0	0	0	0	0	1	0	1	0	1	D	0	0	1	1	0	1	0	1	0	1		3
MA_D_099	Margheritahütte	DE	0	1	0	0	1	2	0	53	0	1	0	0	0	0	1	0	0	0	0	1	3	0	0	1	0	0	0	0	0	3	D	0	1	1	1	0	2	0	1	1	0		2
MA_D_100	Margheritahütte	DE	0	0	0	1	1	2	0	50	0	0	0	0	0	0	0	0	0	0	0	0	1	0	0	0	0	0	0	0	0	1	D	0	0	1	0	0	0	0	1	0	0		2
MA_D_101	Margheritahütte	CH	0	0	0	1	1	2	1	38	0	0	0	0	0	0	0	0	0	0	0	0	0	0	0	0	0	0	0	0	0	0	D	0	0	1	0	0	0	0	0	0	0	2	2
MA_D_102	Margheritahütte	CH	1	1	0	2	1	2	1	63	0	0	0	0	0	0	0	0	0	0	0	0	0	0	0	0	0	0	0	0	0	0	D	0	0	1	0	0	0	0	2	0	1		5
MA_D_103	Margheritahütte	DE	0	1	0	0	2	2	1	40	0	0	0	0	0	0	0	0	1	0	0												D	0		0	0	1	0	0	1	0	1	2	3
MA_D_104	Margheritahütte	DE	0	0	1	2	1	1	1	19	1	0	1	0	0	0	0	0	0	0	0												D	0		1	0	0	0	0	0	0	1		4
MA_D_106	Margheritahütte	DE	0	0	0	2	1	1	0	60	0	0	0	0	0	0	0	0	0	0	0												D	0		1	0	0	0	0	0	0	1	0	3
MA_D_107	Margheritahütte	DE	0	0	0	0	3	1	0	66	0	0	0	0	0	0	0	0	0	0	0												D	0		1	0	0	0	0	0	0	1		3
MA_D_108	Margheritahütte	DE	0	1	0	2	0	1	1	39	2	2	3	0	0	1	3	0	2	1	1												D	1		1	2	1	1	1	0	1	1		3
MA_D_109	Margheritahütte	DE	2	1	0	1	2	2	0	50	0	0	0	0	0	0	0	0	0	0	0	0	0	0	0	0	0	0	0	0	0	0	D	0	0	1	0	0	0	0	2	0	1		6
MA_D_110	Margheritahütte	DE	0	0	0	2	2	2	1	26	0	0	0	0	0	0	2	0	0	0	0	1	0	0	0	0	0	1	0	1	0	0	D	0	0	1	0	0	1	0	0	0	1	2	4
MA_D_111	Margheritahütte	DE	0	1.5	1	1	1	2	0	45	0	0	0	0	0	0	0	0	0	0	0	0	0	0	0	0	0	0	0	0	0	0	D	0	0	1	0	0	0	0	1	0	1		4.5
MA_D_112	Margheritahütte	DE	0	1.5	1	1	1	2	0	26	0	1	0	0	0	0	0	0	0	0	0	0	0	0	0	0	0	0	0	0	0	0	D	0	0	1	1	0	0	0	1	0	0	2	4.5
MA_D_113	Margheritahütte	DE	3	0	1	2	1	2	0	30	1	2	1	0	0	1	1	0	0	0	0	0	2	0	0	0	0	0	0	0	0	0	D	0	0	1	1	0	1	1	2	1	1	2	7
MA_D_114	Margheritahütte	PER	0	0.5	0	1	1	2	0	40	0	0	0	1	0	0	0	0	0	0	0	0	0	0	0	0	0	0	0	0	0	2	D	0	0	1	0	0	0	0	0	0	1		2.5
MA_D_115	Margheritahütte	DE	1	1.5	1	2	2	2	1	59	1	1	0	0	0	0	1	0	0	0	1	0	0	0	0	0	0	0	0	0	0	0	D	0	0	1	1	0	1	0	2	0	1	2	7.5
MA_D_116	Margheritahütte	DE	0	0.5	0	1	1	2	1	50	0	1	1	0	0	0	2	0	3	0	1	0	1	0	0	0	0	0	0	0	0	1	D	0	0	1	1	0	1	1	1	1	1	0	2.5
MA_D_118	Margheritahütte	DE	1	0.5	0	2	2	2	1	59	0	1	0	0	0	0	0	0	0	0	0	0	0	0	0	0	0	0	0	0	0	0	D	0	0	1	0	0	0	0	1	0	0	0	5.5
MA_D_119	Margheritahütte	DE	0	1.5	0	1	1	2	0	56	0	0	1	1	0	1	1	0	0	0	0												D	0		1							0		3.5
MA_D_120	Margheritahütte	DE	0	0.5	0	2	0	2	1	30	3	4	2	0	1	0	0	0	0	0	1	0	3	0	0	0	0	0	0	0	0	1	D	1	0	1	2	0	0	1	2	1	1	0	2.5
MA_D_121	Margheritahütte	AT	2	2	0	1	2	2	0	53	0	1	0	0	0	0	0	0	0	0	0	0	1	0	0	0	0	0	0	0	0	1	D	0	0	1	1	0	0	0	1	0	1		7
MA_D_122	Margheritahütte	DE	0	0	0	1	1	2	0	52	0	1	0	0	1	0	1	0	0	0	0	0	0	0	0	0	0	0	0	0	0	0	D	0	0	1	1	0	1	0	2	0	1	0	2
MA_D_123	Margheritahütte	DE	0	1.5	0	2	2	2	1	33	0	4	1	0	0	0	2	0	0	0	1	0	1	0	0	0	0	1	3	4	2	0	D	1	1	1	2	0	1	1	1	1	1	2	5.5
MA_D_124	Margheritahütte	DE	0	2	0	2	0	2	0	47	0	2	0	0	0	0	0	0	1	0	0	1	0	0	0	0	0	0	0	0	0	0	D	0	0	1	1	0	1	0	1	0	0		4
MA_D_125	Margheritahütte	DE	0	1.5	0	2	0	2	0	58	0	0	0	0	0	0	0	0	0	0	5	0	0	0	0	0	0	0	0	0	0	0	D	0	0	1	0	0	0	0	0	0	1		3.5
MA_D_126	Margheritahütte	DE	0	2	0	2	0	2	1	25	1	3	1	0	0	0	3	0	0	3	0	1	2	1	0	0	1	3	1	1	3	1	D	1	1	1	2	0	2	1	1	1	0	2	4
MA_D_127	Margheritahütte	DE	0	1	0	2	0	0	0	32	2	1	1	0	0	1	1	0	0	0	0	1	1	1	0	0	1	1	0	0	0	1	D	0	0	1	0	0	1	1	1	0	1	2	3
MA_D_128	Margheritahütte	DE	0	1.5	0	1	0	0	0	36	2	0	0	0	0	0	1	0	0	0	0	1	0	0	0	0	0	0	0	0	0	0	D	0	0	1	0	0	1	1	0	0	1		2.5
MA_D_129	Margheritahütte	DE	0	0	0	0	2	1	0	56	2	3	1	0	0	2	3	0	4	1	0												D	1		0	1	1	2	1	2	1	0		2
MA_D_130	Margheritahütte	DE	1	0	0	2	2	0	1	56	0	1	0	0	0	0	0	0	0	0	0												D	0		0	1	0	0	0	1	0	0		5
MA_D_131	Margheritahütte	DE	0	0.5	0	2	2	0	0	27	0	1	0	0	0	0	1	0	0	0	2	0	1	0	0	0	0	0	0	0	0	0	D	0	0	0	1	0	1	0	1	0	0	2	4.5
MA_D_132	Margheritahütte	DE	1	0	0	2	3	0	0	30	2	1	0	0	0	0	2	0	0	0	0	1	3	2	0	0	0	2	2	3	2	3	D	0	1	0	1	0	1	1	0	1	0	2	6
MA_D_133	Margheritahütte	DE	0	0	0	2	1	0	0	29	1	1	0	0	0	0	2	0	0	0	1	0	1	0	0	0	0	0	0	0	0	0	D	0	0	0	1	0	0	0	0	0	0		3
MA_D_134	Margheritahütte	DE	0	0	0	2	1	0	0	32	1	1	0	0	0	0	1	0	1	0	0	2	3	1	0	0	1	2	2	4	1	2	D	0	1	0	1	0	1	0	0	0	0		3
MA_D_135	Margheritahütte	DE	0	1.5	0	2	2	0	0	29	1	0	0	0	0	0	2	0	0	0	1	1	1	0	0	0	1	3	0	1	0	2	D	0	1	0	0	0	1	0	2	0	0	2	5.5
MA_D_136	Margheritahütte	DE	0	0.5	0	2	3	0	0	29	1	3	4	0	0	2	2	3	1	0	1	0	3	1	0	0	0	3	1	3	0	0	D	1	1	1	1	0	2	1	0	1	1		5.5
MA_D_137	Margheritahütte	DE	0	0.5	0	2	0	0	0	28	1	0	0	0	0	0	0	0	1	0	1	1	0	0	0	0	0	0	0	0	0	1	D	0	0	1	0	0	1	1	1	0	1		2.5
MA_D_138	Margheritahütte	DE	0	0	0	0	1	0	0	48	0	0	0	0	0	0	2	0	2	0	0	2	0	0	0	0	1	1	0	1	0	1	D	0	0	0									1
MA_D_139	Margheritahütte	DE	0	1.5	0	2	2	0	0	39	0	2	2	0	0	2	1	0	0	0	0	1	2	1	0	0	1	1	1	1	1	1	D	0	1	0	1	0	1	1	2	1	0		5.5
MA_D_140	Margheritahütte	DE	0	1	0	2	2	0	0	48	2	3	2	0	0	0	1	0	0	1	0	1	4	0	0	0	0	1	2	2	1	0	D	1	1	1	1	0	1	0	2	0	0	2	5
MA_D_141	Margheritahütte	DE	1	1	0	2	1	0	0	47	0	2	1	0	0	0	1	0	0	1	0	0	1	0	0	0	0	1	0	0	0	0	D	0	0	1							0	0	5
MA_D_142	Margheritahütte	DE	0	1	1	2	2	0	0	46	1	0	1	0	0	1	1	0	0	0	0	1	0	0	0	0	1	1	0	1	1	0	D	0	0	1	1	0	1	1	1	1	0		6
MA_D_143	Margheritahütte	DE	0	0	0	2	2	0	1	43	0	0	0	0	0	0	0	0	0	0	0	0	1	0	0	0	0	0	0	1	0	0	D	0	0	1	0	0	1	0	2	0	1	2	4
MA_D_145	Margheritahütte	AT	0	1.5	0	0	2	2	1	45	0	2	0	0	0	0	1	0	0	0	1	0	3	0	0	3	0	0	4	0	1	2	D	0	1	1	1	0	1	0	1	0	0		3.5
MA_D_146	Margheritahütte	PL	1	0	0	2	0	1	1	42	0	1	0	0	0	0	0	0	0	0	1												D	0		1									3
MA_D_147	Margheritahütte	DE	0	0	0	0	1	0	0	43	0	1	0	0	0	0	2	0	2	0	3	0	2	0	0	0	0	1	0	1	0	2	D	1	0	1	1	1	1	0	1	1	0		1
MA_D_148	Margheritahütte	DE	0	0.5	0	1	1	0	0	40	1	0	0	0	0	1	1	0	0	0	0	1	3	1	0	0	1	1	1	2	3	3	D	0	1	1	0	0	1	1	2	0	0	2	2.5
MA_D_149	Margheritahütte	DE	0	1.5	0	2	2	0	0	43	0	0	0	0	0	0	0	0	0	0	0	0	2	0	0	0	0	0	0	1	0	0	D	0	0	1	0	0	0	0	0	0	0		5.5
MA_D_150	Margheritahütte	DE	0	2	1	1	2	0	0	32	0	1	0	0	0	0	1	0	0	0	1	0	2	0	0	0	0	0	0	1	0	0	D	0	0	0	0	0	0	0	3	0			6
MA_D_151	Margheritahütte	DE	0	0	0	2	1	0	0	32	1	0	1	0	2	1	3	0	0	2	0	1	2	1	0	1	1	3	0	1	2	3	D	1	1	1	0	0	2	1	2	0	1		3
MA_D_152	Margheritahütte	DE	0	0.5	0	2	0	0	0	27	0	0	0	0	0	0	0	0	0	0	0	0	0	0	0	0	0	1	0	0	0	0	D	0	0	1	0	0	0	0	0	0	1		2.5
MA_D_153	Margheritahütte	DE	0	1	0	0	1	0	0	29	0	1	0	0	0	0	1	0	0	0	1	3	3	2	0	0	2	3	2	3	3	4	D	0	1	1	1	0	0	0	1	0	1	2	2
MA_D_154	Margheritahütte	DE	0	0	0	1	2	2	1	28	2	1	1	0	0	0	1	0	0	0	0	0	1	0	0	0	0	0	0	0	0	0	D	0	0	0	0	0	1	0	1	0	0	0	3
MA_D_155	Margheritahütte	DE	0	0.5	1	1	1	2	1	27	0	1	0	0	0	0	1	0	0	0	0	0	2	0	0	0	0	0	0	0	0	0	D	0	0	0	1	0	1	0	0	0	1	2	3.5
MA_D_156	Margheritahütte	DE	0	1	1	2	1	2	1	30	0	0	0	0	0	1	1	0	0	0	0	0	0	0	0	0	0	0	0	0	0	0	D	0	0	0	0	0	1	1	0	0	0		5
MA_D_157	Margheritahütte	DE	0	1.5	0	1	0	0	1	31	0	2	0	0	0	0	2	0	3	0	0	0	4	0	0	0	0	2	1	0	1	0	D	0	1	0	1	0	1	0	2	0	0	2	2.5
MA_D_158	Margheritahütte	AT	0	0	1	2	2	1	0	59	1	1	0	0	0	1		0	0	1	0	1	1	0	0	0	0	1	0	0	0	0	D		0	0	1	0	1	1	2	1		2	5
MA_D_159	Margheritahütte	AT	0	0	1	2	1	1	0	64	0	1	0	0	0	0	0	0	0	0	0	0	0	0	0		0	0	0	0	0	0	D	0		0	1	0	1	0	2	0	0		4
MA_D_160	Margheritahütte	AT	0	1.5	0	1	1	1	0	59	0	1	0	0	0	0	0	0	0	0	0	1	0	0	0	0	0	0	0	0	0	0	D	0	0	0	1	0	0	0	1	0	0	0	3.5
MA_D_161	Margheritahütte	AT	0	0	0	1	1	1	0	55	0	1	0	0	0	0	1	1	1	0	0	1	4	0	0	0	0	0	0	0	0	0	D	0	0	0	1	1	1	0	1	1	0	2	2
MA_D_162	Margheritahütte	DE	0	0.5	0	1	1	0	1	32	0	0	0	0	0	0	1	0	0	0	0	0	0	0	0	0	0	0	0	0	0	0	D	0	0	0	0	0	1	0	1	0	1		2.5
MA_D_163	Margheritahütte	DE	0	1.5	0	2	0	1	1	33	0	2	0	0	0	0	0	0	0	0	0	0	4	0	0	0	1	2	0	0	0	0	D	0	0	0	1	0	0	0	1	0	1		3.5
MA_D_164	Margheritahütte	DE	0	1.5	0	2	2	0	0	29	1	2	1	0	0	0	3	0	0	1	3	1	4	1	0	0	1	2	0	1		4	D	1		1	1	0	1	1	2	1	0		5.5
MA_D_166	Margheritahütte	DE	0	0	0	1	1	0	0	30	0	2	1	0	0	1	1	0	0	0	0	0	3	0	0	0	0	1	0	1	1	0	D	0	0	1	1	0	1	1	2	1	0		2
MA_D_167	Margheritahütte	DE	0	0	0	1	0	1	0	52	0	0		0	0	0	0	0	0	0	0	0	0	0	0	0	0	0	0	0	0	0	D		0	1	0	0	0	0	0	0	1		1
MA_D_168	Margheritahütte	CH	1	1	0	2	2	0	1	30	0	0	0	0	0	0	0	0	0	0	0	0	4	0	0	0	0	1	0	1	0	0	D	0	0	1	0	0	0	0	1	0	1	2	6
MA_D_169	Margheritahütte	DE	0	1	0	2	3	0	0	32	0	0	0	0	0	0	0	0	0	0	0	0	1	0	0	0	0	1	0	1	0	0	D	0	0	1	0	0	0	0	1	0	1		6
MA_D_170	Margheritahütte	CH	2	1.5	0	2	3	1	0	52	1	0	0	0	0	0	0	0	0	0	0	1	0	0	0	0	0	0	0	0	0	0	D	0	0	1	0	0	0	0	1	0	1		8.5
MA_D_171	Margheritahütte	DE	0	1.5	0	1	2	0	0	28	0	2	0	0	0	1	3	1	0	0	1	1	4	0	0	0	1	2	1	1	1	2	D	0	1	1	1	0	2	0	2	1	0	2	4.5
MA_D_172	Margheritahütte	DE	0	0	1	2	2	0	1	28	0	2	0	0	0	0	2	0	0	0	0	0	3	0	0	0	0	1	0	1	0	1	D	0	0	1	1	0	1	0	1	0	0		5
MA_D_173	Margheritahütte	DE	0	1	0	2	1	0	0	54	1	0	0	0	0	0	1	0	0	0	0	1	2	0	0	0	0	0	0	0	0	0	D	0	0	0	0	0	1	1	1	0	0		4
MA_D_174	Margheritahütte	DE	0	1	0	1	1	0	1	21	0	0	1	0	0	0	0	0	0	0	0	0	0	0	0	0	0	1	0	0	0	0	D	0	0	0	0	0	1	0	2	0	0		3
MA_D_175	Margheritahütte	FR	0	0	0	2	0	0	0	22	0	1	0	0	0	0	0	0	0	0	0	0	0	0	0	0	0	0	0	0	0	0	D	0	0	0	0	0	0	0	1	0	0	0	2
MA_D_176	Margheritahütte		0	2	1	2	2	2	0	45	0	0	0	0	0	0	0	0	0	0	0												D	0		1	0	0	0	0	2	0	0		7
MA_D_177	Margheritahütte	AT	1	0	0	2	1	0	0	44	0	1	1	0	0	1	1	0	0	0	0												D	0		0	1	0	0	1	1	0	0	2	4
MA_D_178	Margheritahütte	AT	2	1	1	1	0	0	0	44	0	1	1	0	1	1	1	0	0	0	0												D	0		1	0	0	1	1	1	0	0	2	5
MA_D_179	Margheritahütte	CH	1	1	0	2	2	0	0	51	2	1	0	0	0	0	2	0	0	0	0	2	1	1	0	2	1	1	0	1	0	1	D	0	1	0	0	0	1	1	1	0	0		6
MA_D_180	Margheritahütte	AT	0	1.5	1	2	2	2	1	36	0	0	0	0	0	0	0	0	0	0	0	0	0	0	0	0	0	0	0	0	0	0	D	0	0	1	0	0	0	0	0	0	1		6.5
MA_E_001	Margheritahütte	ES	2	1.5	0	2	2	0	0	53	0	3	0	0	0	0	0	0	0	0	0	0	2	0	0	0	0	0	0	0	0	0	E	0	0	0									7.5
MA_E_002	Margheritahütte	BE	0	2	0	1	2	0	0	36	0	1	0	0	0	0	0	0	0	0	0	0	0	0	0	0	0	0	0	0	0	0	E	0	0	0	1	0	0	0	1	0	0		5
MA_E_003	Margheritahütte	BE	0	0	0	2	2	0	0	32	0	1	0	0	0	0	0	0	0	0	0	0	1	0	0	0	0	0	0	0	0	0	E	0	0	0	1	0	0	0	2	0	0		4
MA_E_004	Margheritahütte	ES	1	0	0	1	2	0	0	43	0	0	0	0	0	0	0	0	0	0	0	1	4	2	0	0	0	2	0	1	1	1	E	0	1	0	0	0	0	0	2	0	0	2	4
MA_E_005	Margheritahütte	ES	0	1	0	1	2	0	0	39	0	0	0	0	0	0	1	0	0	0	0												E	0		0	0	0	0	0	1	0	0		4
MA_E_006	Margheritahütte	ES	0	0	0	2	1	0	0	33	0	1	0	0	0	0	0	0	0	0	0												E	0		0	1	0	0	0	1	0	0	2	3
MA_E_007	Margheritahütte	ES	0	0	0	2	0	0	0	54	0	2	0	0	0	0	0	0	0	0	0												E	0		0	1	0	0	0	1	0	0	2	2
MA_E_008	Margheritahütte	UKR	2	1	0	1	0	2	0	35	1	1	1	0	0	0	3	1	1	0	0	1	0	0	0	0	0	0	0	1	0	0	E	0	0	0	0	1	2	1	1	0	1	2	4
MA_E_009	Margheritahütte	UKR	0	0	0	1	1	2	1	35	0	0	1	0	0	0	0	0	0	0	0	1	0	0	0	0	0	1	0	1	0	0	E	0	0	0	0	0	1	0	1	0	1		2
MA_E_010	Margheritahütte	GB	1	0.5	0	1	2	0	0	28	1	1	0	0	0	0	0	0	0	0	0	0	1	0	0	0	0	0	0	1	0	0	E	0	0	0	1	0	0	0	1	0	1	2	4.5
MA_E_011	Margheritahütte	US	0	1	0	2	1	0	1	25	1	0	0	0	0	1	2	0	0	0	0	1	1	0	0	0	1	2	1	1	0	2	E	0	1	0	0	0	1	0	1	0	1	2	4
MA_E_015	Margheritahütte	BE	0	0	0	1	0	2	0	51	2	2	2	0	0	0	1	0	0	0	0												E	0			1	0	0	0	2	0	0		1
MA_E_016	Margheritahütte	BE	1	0	0	1	1	2	1	47	1	0	1	0	0	0	0	0	0	0	0												E	0		0	0	0	0	1	3	0	0		3
MA_E_017	Margheritahütte	GR	0	0	0	0	2	0	0	41	0	0	0	0	0	0	0	0	0	0	0												E	0		1	0	0	0	0	1	0	0		2
MA_E_018	Margheritahütte	GR	0	0	0	0	1	0	0	51	0	0	0	0	0	0	0	0	0	0	0												E	0		1	0	0	0	0	1	0	0		1
MA_E_019	Margheritahütte	HU	0	0	0	1	1	0	0	36	0	0	0	0	0	1	1	0	0	0	0												E	0		0	0	0	1	0	1	0	0		2
MA_E_020	Margheritahütte	HU	1	0	0	1	0	0	0	35	0	0	0	0	0	0	0	0	0	0	0												E	0		0	0	0	0	0	1	0	0		2
MA_E_021	Margheritahütte	NL	0	1.5	0	1	0	0	0	24	1	0	0	0	0	0	1	1	0	0	0	1	1	0	0	0	0	1	0	0	1	1	E	0	0		0	1	1	0	0	0	0		2.5
MA_E_022	Margheritahütte	NL	0	2	0	1	2	0	0	24	1	1	0	0	0	0	1	0	0	0	0	2	2	1	0	0	0	1	1	1	1	1	E	0	1	0	1	0	1	0	0	0	0	2	5
MA_E_023	Margheritahütte		0	0	1	1	1	2	1	43	0	3	0	0	0	0	1	2	0	0	0	1	2	0	0	0	0	1	1	0	0	0	E	0	0	1	1	0	1	0	1	0	1	2	3
MA_E_024	Margheritahütte	ZA	0	0.5	1	2	1	2	0	45	0	1	0	0	0	0	0	0	0	0	0	1	2	0	0	0	0	0	0	0	0	2	E	0	0	1	1	0	0	0	1	0	1	2	4.5
MA_E_025	Margheritahütte	GB	0	1.5	0	2	1	0	0	48	2	1	0	0	0	0	2	0	0	0	0	3	3	0	0	0	0	0	1	1	1	2	E	0	1	1	1	0	2	0	0	1	0	2	4.5
MA_E_026	Margheritahütte	CZ	0	0	0	2	2	2	1	30	1	1	1	1	0	0	1	0	0	0	0	0	0	0	0	0	0	1	0	0	0	0	E	0	0	1	1	0	1	1	2	1	0		4
MA_E_027	Margheritahütte		0	1.5	0	2	1	2	0	58	0	0	0	0	0	0	0	0	0	0	0	0	1	0	0	0	0	0	0	0	0	0	E	0	0	1	0	0	0	0	2	0	0		4.5
MA_E_028	Margheritahütte	SW	2	2	0	2	1	2	0	43	0	0	1	0	0	0	1	0	0	0	0	0	1	0	0	0	0	0	0	0	0	0	E	0	0	1	0	0	1	1	2	0	1	2	7
MA_E_029	Margheritahütte	HU	0	0.5	0	1	2	0	1	41	0	3	0	0	0	0	0	0	0	0	0												E	0		1	2	0	0	0	1	0	0	2	3.5
MA_E_031	Margheritahütte	HU	0	0.5	0	2	2	0	0	32	0	1	0	0	0	0	0	0	0	0	1												E	0		1	1	0	0	0	1	0	1		4.5
MA_E_032	Margheritahütte	HU	0	0	0	2	2	2	0	32	3	0	1	0	0	0	5	0	0	0	0												E	1			0	0	2	0	2	0	0		4
MA_E_033	Margheritahütte	BE	0	0	0	2	2	0	1	31	1	3	1	0	0	0	2	2	0	0	1												E	1		1	2	0	2	1	1	1	1		4
MA_E_034	Margheritahütte	BE	0	0.5	0	2	2	0	0	29	0	3	0	0	0	0	2	0	0	0	1	1	3	0	0	0	0	2	0	0	0	1	E	0	0	1	2	0	1	0	0	1	0	2	4.5
MA_E_035	Margheritahütte	BE	1	0	0	2	1	0	1	35												0	2	0	0	0	0	2	0	0	2	0	E		0	1	0	0	2	1	1	0	1	2	4
MA_E_036	Margheritahütte	BE	0	0	0	2	0	0	0	27	0	1	0	0	0	0	2	0	0	0	0	0	2	0	0	0	0	1	0	0	0	0	E	0	0	1	1	0	2	0	2	1	0		2
MA_E_037	Margheritahütte	BE	2	1.5	0	2	1	0	0	24	1	1	2	0	0	0	2	0	0	0	0	2	1	0	0	0	0	1	0	0	0	1	E	0	0	1	1	0	1	1	1	1	0	2	6.5
MA_E_038	Margheritahütte	NL	0	2	0	2	1	2	0	29	1	2	0	0	0	1	2	0	0	0	0	0	1	0	0	0	0	0	0	0	0	0	E	0	0	1	1	0	0	0	0	0	1	2	5
MA_E_039	Margheritahütte	CZ	0	0	1	1	2	2	0	44	1	1	1	0	0	0	1	0	0	0	1	0	1	1	0	0	0	0	0	0	0	0	E	0	0	0	1	0	1	1	0	1	0		4
MA_E_041	Margheritahütte	ISR	1	0.5	0	1	2	0	0	43	0	1	0	0	0	0	3	1	1	1	1	0	3	0	0	0	0	1	1	0	2	2	E	1	1	1	1	0	2	0	2	1	0	0	4.5
MA_E_042	Margheritahütte	ISR	1	1	0	1	2	0	0	46	0	0	0	0	0	0	0	0	0	0	0	0	0	0	0	0	0	0	0	0	0	0	E	0	0	1	0	0	0	0	1	0	0	2	5
MA_E_043	Margheritahütte	ISR	0	0	0	1	3	0	0	41	0	1	0	0	0	0	0	0	0	0	0	0	0	0	0	0	0	0	0	0	0	0	E	0	0	1	0	0	0	1	0	0	0	0	4
MA_E_044	Margheritahütte	GB	0	1	1	1	3	0	1	31	0	4	1	0	0	0	0	0	0	0	1	1	1	1	0	0	0	0	0	0	0	1	E	0	0	0	2	0	1	0	3	1	1	2	6
MA_E_045	Margheritahütte	BE	0	1	1	1	2	2	0	30	0	1	0	0	0	0	0	0	0	0	0												E	0		1	1	0	0	0	0	0	0		5
MA_E_046	Margheritahütte	BE	0	0.5	1	2	1	2	0	35	0	1	0	0	0	0	0	0	0	0	0												E	0		1	1	0	0	1	1	0	0		4.5
MA_E_047	Margheritahütte	FI	2	0	0	1	1	2	0	52	0	1	0	0	0	0	0	0	0	0	0												E	0		1	1	0	0	0	2	0	0		4
MA_E_048	Margheritahütte	FI	0	0	0	0	2	2	0	53	1	0	1	0	1	1	3	2	4	3	2												E	1		1	0	1	1	1	2	0	0		2
MA_E_049	Margheritahütte	FI	0	0	0	1	2	2	0	50	0	0	0	0	0	0	2	0	1	0	0												E	0		1	0	0	1	0	2	0	0	2	3
MA_E_050	Margheritahütte	IRL	0	1	0	1	1	0	1	46	0	0	0	0	0	0	2	0	0	0	1		2	0	0	0	0	2	1	1	1	2	E	0		0	0	0	2	0	3	0	0	2	3
MA_E_051	Margheritahütte	IRL	0	1.5	0	0	3	0	0	46	0	1	0	0	0	0	0	1	0	0	0	3	4	1	0	1	1	1	1	1	0	3	E	0	1	0	0	0	0	0	1	0	0	2	4.5
MA_E_052	Margheritahütte	HR	0	2	0	2	0	2	1	42	2	0	1	0	1	0	2	0	0	0	2	4	0	3	0	3	3	2	0	0	0	2	E	1	1	1	0	0	1	1	2	0	1	2	4
MA_E_053	Margheritahütte	HR	1	0	0	2	2	2	0	40	2	3	1	0	0	0	1	0	0	0	2	2	4	2	0	1	1	1	2	4	3	4	E	1	1	0	1	0	1	0	1	0	0	2	5
MA_E_054	Margheritahütte	HR	1	0	0	1	1	2	0	42	0	0	0	0	0	0	0	0	0	0	0												E	0		1							0	0	3
MA_E_055	Margheritahütte	HR	0	0	0	1	1	2	0	48	1	2																					E			0									2
MA_E_056	Margheritahütte	HR	0	1	0	2	2	2	0	39	0	4	0	0	0	0	0	0	0	0	2	0	5	0	0	2	0	0	0	0	0	1	E	0	1	1	2	0	0	0	0	0	1	2	5
MA_E_057	Margheritahütte	ES	0	0.5	0	0	1	2	0	38	0	0	0	0	0	0	0	0	0	0	0	0	1	0	0	0	0	0	0	0	0	0	E	0	0	1	0	0	0	0	0	0	1		1.5
MA_E_058	Margheritahütte	ES	0	0.5	0	1	0	2	1	47	0	1	0	0	0	0	0	0	1	0	0	0	1	0	0	0	0	0	0	0	0	0	E	0	0	1	1	0	0	0	1	0	0		1.5
MA_E_059	Margheritahütte	ES	1	0	0	2	1	2	1	42	0	0	0	0	0	0	0	0	1	0	0	0	1	0	0	0	0	0	0	0	0	0	E	0	0	1	0	0	0	0	1	0	1	2	4
MA_E_060	Margheritahütte		2	0	0	1	1	0		41	0	1	0	0	0	0	0		0	0	0	0	1	0	0	0	0	0	0	0	0	0	E		0		0	0	0	0	1	0			4
MA_E_061	Margheritahütte	AU	1	1	0	1	0	0	1	48	0	1	2	0	0	0	2	0	0	0	2												E	0		0	1	0	1	1	1	1	1	2	3
MA_E_062	Margheritahütte	CA	0	0	0	2	2	0	0	26	3	4	3	0	0	1	1	0	0	0	4	1	3	1	0	0	0	1	1	0	0	1	E	1	1	0	2	0	1	1	1	1	0	2	4
MA_E_063	Margheritahütte	FR	0	0	0	2	1	0	0	28	1	4	0	0	0	0	2	0	0	0	2	1	4	0	0	0	0	1	0	0	0	1	E	1	0	0	2	0	1	0	1	1	0	2	3
MA_E_064	Margheritahütte	GB	0	2	0	1	1	0	0	28	2	1	2	0	0	1	2	0	0	0	2												E	1		1	1	0	2	1	0	1	0	2	4
MA_E_065	Margheritahütte	NO	1	1	0	2	3	2	0	47	1	0	0	0	0	0	1	0	0	0	1	0	1	0	0	0	0	0	0	0	0	2	E	0	0	1	0	0	1	1	0	0	1	2	7
MA_E_066	Margheritahütte	AU	0	0.5	0	1	2	0	0	53	1	0	1	0	0	0	1	0	0	0	0												E	0		0	1	0	1	1	2	1	1	2	3.5
MA_E_067	Margheritahütte	RO	1	0	0	2	1	0	0	51	1	2	1	0	0	2	2	0	2	0	0	0	3	0	0	0	0	0	0	0	0	0	E	1	0	0							0	2	4
MA_E_068	Margheritahütte	RO	2	0	1	2	0	0	1	31	1	1	1	0	0	1	0	0	1	0	0		4	4			1	1		3			E	0		0	1	0	1	1	1	1	1		5
MA_E_069	Margheritahütte	CA	0	0.5	0	2	3	2	1	30	1	1	1	0	0	1	2	0	0	0	1												E	0		0	1	0	2	1	1	1	1	2	5.5
MA_E_070	Margheritahütte	GB	0	1	0	2	3	2	0	24	4	4	4	0	0	0	3	3	3	3	0												E	1		0	1	1	1	1	1	1	0	0	6
MA_E_071	Margheritahütte	CA	0	1	0	0	1	2	0	31	1	4	3	1	1	1	1	1	1	1	3												E	1		0	2	1	2	2	0	1	0	2	2
MA_E_072	Margheritahütte		0	2.5	0	1	2	2	0	41	1	0	1	0	0	0	1	0	3	0	0	1	1	0	0	0	0	0	0	1	0	0	E	0	0	1	0	1	1	1	1	0			5.5
MA_E_073	Margheritahütte	CH	0	0	0	1	0	2	0	20	1	0	0	0	0	0	1	1	0	0	0	2	4	2	0	0	0	2	1	2	1	2	E	0	1	0	0	0	1	0	1	0	0		1
MA_E_074	Margheritahütte	CH	1	1	0	1	1	2	0	51	0	0	0	0	0	1	0	0	0	0	0	1	3	1	0	0	1	1	0	1	0	0	E	0	1	0	0	0	0	0	0	0	0		4
MA_E_075	Margheritahütte	FR	0	1	1	2	0	2	0	39	1	0	0	0	0	0	0	0	0	0	0	0	3	1	0	0	0	1	1	1	1	0	E	0	1	0	0	0	0	1	2	0	0		4
MA_E_076	Margheritahütte	FR	0	1	0	1	0	2	0	49	1	0	2	0	0	0	2	0	1	1	0	0	4	0	0	0	1	1	1	1	2	0	E	0	1	0	0	1	2	0	2	0	0		2
MA_E_077	Margheritahütte	HU	0	1	0	2	1	1	0	43	1	3	1	0	0	1	3	0	0	0	2	3	5	0	0	0	2	2	0	1	0	1	E	1	1	0							0	2	4
MA_E_078	Margheritahütte	RO	0	1	0	1	1	0	0	33	0	4	0	0	0	0	4	0	0	3	0												E	1		0	1	0	2	0	2	1	1	2	3
MA_E_080	Margheritahütte	IT	0	0	0	1	1	2	0	65	0	1	1	0	0	1	1	0	0	0	0												E	0		0							0		2
MA_E_082	Margheritahütte	NO	1	0.5	0	2	3	0	1	32	0	1	0	0	0	0	0	0	0	0	0	1	3	0	0	0	0	0	0	0	0	0	E	0	0	1	1	0	0	0	0	0	1	2	6.5
MA_E_083	Margheritahütte	FR	0	0.5	0	2	3	2	1	53	1	2	0	0	0	0	0	0	0	0	0	0	2	0	0	0	0	0	0	1	0	1	E	0	0	0	2	0	1	0	1	1	0	2	5.5
MA_E_084	Margheritahütte	FR	0	1	0	2	3	2	0	57	0	0	0	0	0	0	0	0	0	0	0	0	0	0	0	0	0	0	0	0	0	0	E	0	0	0	0	0	1	0	2	0	1	2	6
MA_E_085	Margheritahütte	GB	0	0	0	1	0	0	0	61	0	0	0	0	0	0	0	0	0	0	0	0	1	0	0	0	0	0	0	0	0	0	E	0	0	1	0	0	0	0	1	0	1	0	1
MA_E_086	Margheritahütte	GB	0	0	0	1	0	0	1	64	0	0	0	0	0	0	0	0	0	0	0	0	2	0	0	0	0	0	0	0	0	0	E	0	0	1	0	0	1	0	0	0	1	2	1
MA_E_087	Margheritahütte	GB	0	1.5	0	1	2	0	0	59	0	1	0	0	0	0	0	0	0	0	0	0	0	0	0	0	0	0	0	0	0	0	E	0	0	1	1	0	0	0	2	0	0	0	4.5
MA_E_088	Margheritahütte	GB	0	0	0	2	1	0	1	55	0	0	0	0	0	0	0	0	0	0	0	0	2	0	0	0	0	0	0	1	0	0	E	0	0	1	0	0	1	0	1	0	1		3
MA_E_089	Margheritahütte	GB	0	0	0	1	1	0	0	60	0	0	0	0	0	0	0	0	0	0	0	0	1	0	0	0	0	0	0	0	0	0	E	0	0	1	0	0	2	0	1	0	1	2	2
MA_E_090	Margheritahütte		0	2	0	0	1	0	0	30	0	1	1	0	0	0	0	0	0	0	1	0	1	1	0	0	0	1	0	0	0	1	E	0	0	0	0	0	0	0	2	0	0	2	3
MA_E_094	Margheritahütte	GB	0	1	0	2	2	2	0	41	0	1	0	0	0	0	0	1	0	0	0	0	1	0	0	0	0	0	0	1	0	0	E	0	0	1	1	0	0	0	0	0	0	0	5
MA_E_095	Margheritahütte	GB	1	0	0	1	2	2	1	41	1	0	1	0	0	1	1	0	1	0	0	1	3	2	0	0	1	1	1	3	1	0	E	0	1	1	0	0	1	1	2	0	0	0	4
MA_E_096	Margheritahütte	FR	1	0	0	2	2	2	0	31	1	2	1	0	0	0	1	0	0	0	0	1	1	0	0	0	0	0	0	0	0	0	E	0	0	0	1	0	2	0	1	1	0	2	5
MA_E_097	Margheritahütte	FR	1	0.5	0	2	0	2	1	35	2	1	0	1	2	0	1	0	0	0	0	4	2	0	2	1	0	2	0	0	0	0	E	0	1	0	1	0	1	1	2	1	0	2	3.5
MA_F_001	Margheritahütte	FR	0	1.5	0	2	2	1	1	36	1	2	0	0	0	0	3	0	1	0	1	1	5	3	0	0	1	3	0	1	3	3	F	0	1	0	1	0	1	1	1	1	0	2	5.5
MA_F_002	Margheritahütte	BE	0	0	0	1	1	0	0	43	0	1	0	0	0	0	0	0	0	0	0	0	1	0	0	0	0	0	0	0	0	0	F	0	0	0	0	0	0	0	0	0	1		2
MA_F_003	Margheritahütte	FR	0	1	0	1	1	2	0	34	0	0	0	0	0	0	0	0	0	0	0												F	0		0	0	0	0	0	0	0	1		3
MA_F_004	Margheritahütte	FR	0	0.5	0	1	1	2	0	77	3	0	2	0	0	1	1	0	0	0	0	1	1	1	0	0	1	0	0	0	0	0	F	0	0	0	0	0	1	1	0	0	1		2.5
MA_F_005	Margheritahütte	FR	0	1.5	0	2	3	2	0	33	0	0	0	0	0	0	1	0	0	0	0	0	0	0	0	0	0	1	0	0	0	0	F	0	0	0	0	0	0	0	0	0	1		6.5
MA_F_006	Margheritahütte	FR	1	0	0	1	3	2	0	50	3	0	0	0	0	0	3	0	0	0	0	0	1	0	0	0	1	1	0	0	0	0	F	0	0	0	0	0	1	0	2	0	0		5
MA_F_007	Margheritahütte	FR	0	1.5	0	2	0	2	0	34	2	3	2	0	0	1	1	1	0	1	1	1	4	2	0	0	1	2	3	4	4	5	F	1	1	1	2	0	1	1	0	1	1		3.5
MA_F_008	Margheritahütte	IT	2	1	1	0	0	2	0	49	0	0	0	0	0	0	0	0	0	0	0	0	1	0	0	0	0	0	0	0	0	0	F	0	0	1	0	0	1	0	0	0	1		4
MA_F_009	Margheritahütte	FR	1	0	1	2	0	2	1	36	0	0	0	0	0	0	2	0	1	0	0	0	1	0	0	0	0	0	0	0	0	0	F	0	0	1	0	0	2	0	2	0	0		4
MA_F_010	Margheritahütte	FR	1	0	1	1	1	2	0	35	0	1	0	0	1	0	0	0	0	0	0	1	2	0	0	2	0	1	0	0	0	0	F	0	0	1	2	0	1	0	1	1	1		4
MA_F_011	Margheritahütte	CH	0	1	0	1	0	2	0	37		1							1														F			1	1	0	1	0	1	0	1		2
MA_F_012	Margheritahütte	CH	0	0	0	2	2	2	0	58	2	0	0	0	0	1	3	0	2	0	2												F	1		1	0	1	1	0	2	0	0		4
MA_F_013	Margheritahütte	CH	0	0	1	2	0	0	0	26	1	1	0	0	0	0	0	0	0	0	0	1	1	0	0	0	0	0	0	0	0	0	F	0	0	0	1	0	1	0	0	0	0		3
MA_F_014	Margheritahütte	CH	0	0	1	2	0	0	0	22	1	0	0	0	0	0	0	0	1	0	0	0	1	0	0	0	0	1	0	4	0	1	F	0	0	0	0	0	1	1	0	0	1		3
MA_F_015	Margheritahütte	FR	0	1	0	2	3	2	0	41	0	0	0	0	0	0	0	0	0	0	0	0	1	0	0	0	0	0	0	0	0	0	F	0	0	1	0	0	0	0	0	0	1		6
MA_F_016	Margheritahütte	CH	0	0	0	1	1	2	0	38	0	0	0	0	0	0	0	0	0	0	0	0	0	0	0	0	0	0	0	0	0	0	F	0	0	1	0	0	0	0	1	0	1		2
MA_F_017	Margheritahütte	FR	0	1.5	0	2	0	2	0	25	2	0	0	0	0	0	0	0	0	0	0	1	0	0	0	0	0	0	0	0	0	0	F	0	0	0	0	0	0	1	1	0			3.5
MA_F_018	Margheritahütte										0	0	0	0	0	0	0	0	0	0	0												F	0		1	0	0	0	0	0	0
MA_F_019	Margheritahütte	FR	2	0	0	1	2	2	0	56	0	0	0	0	0	0	0	0	0	0	0												F	0		0	0	0	0	0	0	0	0		5
MA_F_020	Margheritahütte	FR	0	0	0	0	2	2	1	55	0	0	0	0	0	0	0	0	0	0	0												F	0		0	0	0	0	0	0	0	0		2
MA_F_021	Margheritahütte	CH	0	1.5	0	2	2	2	1	42	0	1	0	0	0	0	0	0	0	0	0												F	0		0	1	0	0	0	1	0	0		5.5
MA_F_022	Margheritahütte	CH	0	1.5	0	0	2	2	0	44	1	0	0	0	0	1	1	0	0	0	0												F	0		0	0	0	1	1	1	0	0		3.5
MA_F_023	Margheritahütte	CH	1	0	0	2	2	2	0	48	0	0	0	0	0	0	0	0	0	0	0												F	0		1	0	0	0	0	0	0	1		5
MA_F_024	Margheritahütte	AR	0	0	0	2	3	2	0	49	0	0	0	0	0	0	1	0	0	0	0												F	0		1	0	0	1	0	2	0	1		5
MA_F_025	Margheritahütte	FR	0	0	0	2	1	2	0	66	1	0	0	0	1	1	1	0	0	0	0	1	0	0	1	0	1	1	0	0	0	0	F	0	0	0	0	0	2	1	2	0	0		3
MA_F_026	Margheritahütte	FR	0	0	0	0	3	2	0	33	1	1	0	0	0	1	2	1	1	1	1	2	0	0	0	0	1	1	0	1	0	0	F	1	0	0	1	0	1	1	2	1	0	0	3
MA_F_027	Margheritahütte	FR	0	0	1	1	0	2	0	73	3	0	0	0	0	0		0	2	0	0	1	1	1	0	0	1	1	2	2	2	2	F		1	0	0	0	1	0	0	0	0		2
MA_F_028	Margheritahütte	FR	0	0.5	0	2	2	2	0	53	1	0	0	0	0	0	1	0	0	0	0	1	1	0	0	0	0	1	0	1	0	1	F	0	0	0	0	0	1	1	1	0	1		4.5
MA_F_029	Margheritahütte	CH	0	0	0	2	2	0	0	25	0	1	0	0	0	0	1	0	1	0	1												F	0		1	1	0	1	0	1	0	1		4
MA_F_030	Margheritahütte	FR	0	0	0	1	2	1			0	1	0	0	0	0	0	0	0	0	0												F	0		0	1	0	0	0	2	0	1		3
MA_F_031	Margheritahütte	FR	0	0	0	0	1	2	0	40	1	3	2	0	0	1	2	0	0	0	2												F	1		0	1	0	1	1	2	1	0	2	1
MA_F_032	Margheritahütte	FR	0	1	0	0	2	2	0	45	1	1	0	0	0	0	0	0	0	0	0												F	0		0	0	0	1	0	2	0	1		3
MA_F_033	Margheritahütte	FR	0	0	0	2	2	2	0	41	1	3	1	0	0	1	2	1	0	0	0												F	1		0	2	0	1	1	2	1	1	2	4
MA_F_035	Margheritahütte	FR	0	1.5	1	2	1	2	0	56	1	0	2	2	0	0	0	0	0	0	0												F	0		0	0	0	1	1	1	0	0		5.5
MA_F_036	Margheritahütte	FR	0	1	0	2	2	2	0	65	1	1	1	0	0	1	1	0	0	0	1												F	0		0	1	0	1	1	0	1	1		5
MA_F_037	Margheritahütte	CH	0	1.5	1	2	1	1	1	51	2	3	1	1	0	0	1	0	1	1	0												F	1		0	2	0	1	1	2	1	0		5.5
MA_F_038	Margheritahütte	CH	0	0	1	2	1	1	1	54	0	1	1	0	0	0	0	0	0	0	0	3	4	2	1	2	3	4		5	4	3	F	0		0	1	0	1	0	1	0	0		4
MA_F_039	Margheritahütte	FR	0	0	0	2	3	2	0	68	0	0	0	0	0	0	0	0	0	0	0	0	0	0	0	0	0	0	0	0	0	0	F	0	0								1		5
MA_F_040	Margheritahütte	FR	0	0	0	1	1	2	0	70	0	0	1	0	0	0	1	0	0	0	0	0	0	0	0	0	0	1	0	0	0	0	F	0	0	0	0	0	0	0	0	0	1		2
MA_F_041	Margheritahütte	ES	0	0	0	0	1	2	1	48		2					1		2			2	4	0	0	2	0	0	0	3	0	0	F		1	1	1	1	1	0	1	1	0		1
MA_F_042	Margheritahütte	CA	0	0	0	2	1	0	0	38	0	3	0	0	0	0	1	0	0	0	0	0	2	0	0	0	0	0	0	0	0	0	F	0	0	1	2	0	1	0	2	1	0	0	3
MA_F_043	Margheritahütte	CA	0	0	0	1	2	0	1	34	2	3	1	0	0	2	2	0	2	1	0	1	4	0	0	0	1	3	3	5	3	0	F	1	1	1	2	1	2	1	2	1	0	2	3
MA_F_044	Margheritahütte	FR	0	0.5	0	1	0	0	0	38	1	1	0	0	0	0	0	0	0	0	0												F	0		0	1	0	0	0	0	0	1		1.5
MA_F_045	Margheritahütte	FR	0	0	1	0	2	2	1	26	2	0	0	0	0	0	0	0	0	0	0												F	0		0	0	0	0	1	0	0	0	2	3
MA_F_047	Margheritahütte	CH	0	0.5	0	2	1	2	0	25	0	0	0	0	0	0	0	0	0	0	0	0	0	0	0	0	0	0	0	0	0	0	F	0	0	0	0	0	0	0	0	0	1		3.5
MA_F_048	Margheritahütte	FR	0	1.5	0	0	1	2	0	38	0	0	0	0	0	0	0	0	0	0	0	0	0	0	0	0	0	0	0	0	0	0	F	0	0	0	0	0	0	0	0	0	1		2.5
MA_F_049	Margheritahütte		0	0	0	1	2	2	0	46	0	0	0	0	0	0	0	0	0	0	0												F	0		0	0	0	0	0	1	0	0		3
MA_I_001	Margheritahütte	IT	0	1	0	1	1	2	1	28	0	0	0	0	0	0	0	1	0	0	0												I	0		0	0	1	1	0	0	0	1		3
MA_I_005	Margheritahütte	IT	0	0	0	1	1	1	0	50	3	3	3	0	1	1	2		4	1	1	3	5	2	0	0	1	2	4	0	2	1	I		1	0	1	1	1	1	2	1	0	2	2
MA_I_006	Margheritahütte	IT	0	1	0	2	0	1	1	46	3	3	2	0	0	2	3	3	2	0	2	2	2	2	1	0	1	1	1	2	1	2	I	1	1	0	1	1	2	1	3	1	0		3
MA_I_007	Margheritahütte	ES	0	2.5	0	2	2	0	0	40	0	0	0	0	1	0	1	0	0	0	0	0	1	0	0	0	0	0	0	0	0	0	I	0	0	0	0	0	0	0	2	0	0		6.5
MA_I_008	Margheritahütte	CH	1	1.5	0	2	1	2	0	44	0	0	0	0	0	0	1	0	0	0	1	0	3	0	0	0	0	0	1	2	0	0	I	0	0	0	0	0	1	0	1	0	0		5.5
MA_I_009	Margheritahütte	IT	1	1	0	2	1	2	0	48	0	0	0	0	0	0	0	0	0	0	0	0	1	0	0	0	0	0	0	0	0	0	I	0	0	0	0	0	0	0	0	0	1		5
MA_I_010	Margheritahütte	CH	1	2	0	2	1	2	0	38	0	0	0	0	0	0	0	0	0	0	0	0	1	0	0	0	0	1	0	0	0	2	I	0	0	0	0	0	0	0	2	0	1		6
MA_I_011	Margheritahütte	IT	0	0	0	2	0	2	0	32	0	0	0	0	0	0	0	0	0	0	0	1	1	0	0	0	0	0	0	0	0	0	I	0	0	0	0	0	0	0	0	0	1		2
MA_I_012	Margheritahütte	IT	1	0	0	0	1	0	0	50	2	1	1	0	1	1	3	3	2	2	0												I	1		0	0	1	1	0	2	0	0		2
MA_I_013	Margheritahütte	IT	1	0	0	2	0	0	0	30	1	1	1	0	1	0	2	2	2	0	1												I	1		0	1	1	1	1	3	1	0	2	3
MA_I_014	Margheritahütte	IT	2	0	0	1	0	2			2	3	0	0	0	0	0	1	2	0	0												I	0		0	1	1	0	0	2	0	0	0	3
MA_I_015	Margheritahütte	IT	1	0	0	0	2	1			2	1	1	0	0	0	3	2	2	2	3												I	1		0	1	1	2	1	3	1	0	0	3
MA_I_016	Margheritahütte	IT	1	0	0	1	1				0	0	0	0	0	0	0	0	0	0	0												I	0		0	0	0	0	0	0	0			3
MA_I_017	Margheritahütte	IT	0	0	0	2	1	2	0	35	0	0	0	0	0	0	0	0	0	0	0												I	0		0	0	0	0	0	2	0	1	2	3
MA_I_018	Margheritahütte	IT	1	1.5	0	0	2	1	0	48	0	0	0	0	0	0	1	0	1	0	0												I	0		1	0	0	0	0	1	0	0		4.5
MA_I_020	Margheritahütte	IT	0	0	0	0	0	2	0	33	0	0	0	0	0	0	0	0	0	0	0												I	0		0	0	0	0	0	3	0	1	2	0
MA_I_021	Margheritahütte	IT	0	0	0	1	1	2	1	38	0	0	0	0	0	0	0	0	0	0	0												I	0		0	0	0	0	0	2	0	0	2	2
MA_I_022	Margheritahütte	IT	0	1.5	0	2	1	1	0	20	1	2	0	0	0	1	1	0	2	0	1	1	4	0	0	0	0	2	2	0	1	0	I	1	1	0	1	0	1	1	2	1	0		4.5
MA_I_023	Margheritahütte	IT	0	0.5	0	2	1	1	0	53	1	2	1	0	0	1	1	0	0	0	0	0	4	0	0	0	0	0	1	0	0	0	I	0	0	0	1	0	1	1	2	1	0		3.5
MA_I_024	Margheritahütte	IT	0	1.5	0	1	0	2	0	49																							I				2	0	1	1	3	1	0	2	2.5
MA_I_025	Margheritahütte	IT	0	0	0	0	2	2	0	38	2	2	0	0	0	1	1	0	0	0	0	2	2	0	0	0	1	2	1	3	1	2	I	0	1	0							0		2
MA_I_026	Margheritahütte	IT	1	0	0	1	1	2	0	54	2	3	0	0	0	0	0	0	0	0	0	0	1	0	0	0	0	0	0	0	0	0	I	0	0	0	1	0	1	0	2	0			3
MA_I_027	Margheritahütte	IT	0	0	1	2	1	2	0	62	0	0	0	0	0	0	0	0	0	0	0	0	0	0	0	0	0	0	0	0	0	0	I	0	0	0	0	0	0	0		0			4
MA_I_028	Margheritahütte	IT	2	0	0	1	1	2	1	43												2	2	0	0	0	1	1	2	4	1	1	I		1								0	2	4
MA_I_029	Margheritahütte	IT	0	1	1	1	1	2	0	53	0	1	0	0	0	0	0	0	0	0	0												I	0		0	1	0	0	0	3	0	0	2	4
MA_I_030	Margheritahütte	IT	1	0.5	0	1	0	2	0	23	2	3	1	0	0	2	4	3	3	3	2												I	1		0									2.5
MA_I_031	Margheritahütte	IT	0	0	0	0	0	2	0	21	4	1	2	0	0	1	3	2	2	1	3	3	3	0	0	0	1	2	1	0	1	2	I	1	1	0	1	1	1	1	2	1	0		0
MA_I_033	Margheritahütte	IT	0	0	0	1	0	2	0	22	3	4	0	0	0	1	1	0	0	3	0	5	4	3	1	0	3	5	3	4	4	1	I	1	1	0	2	0	1	0	2	1	0	2	1
MA_I_034	Margheritahütte	IT	1	0	0	1	1	2	1	52																							I			0	0	1	0	0	2	0	0		3
MA_I_035	Margheritahütte	IT	0	1	1	0	1	2	0	57	0	0	0	0	0	0	0	0	1	0	0												I	0		0	0	1	0	0	1	0	1		3
MA_I_036	Margheritahütte	IT	0	0.5	0	2	0	2	0	39	0	1	0	0	0	0	1	0	0	0	0												I	0		0	1	0	1	0	1	0	1	2	2.5
MA_I_037	Margheritahütte	IT	0	0	0	2	2	2	0	26	1	1	0	0	0	1	2	1	1	0	1												I	0		0	1	1	2	0	1	1	0	0	4
MA_I_038	Margheritahütte	IT	0	2.5	0	2	0	2	1	50	4	4	0	0	0	2	4	2	3	3	4												I	1		0	2	1	2	1	2	1	0	2	4.5
MA_I_039	Margheritahütte	IT	0	0	0	1	0	2	0	25	2	2	0	0	0	0	1	1	2	0	0												I	0		0	1	1	1	0	2	1	0		1
MA_I_040	Margheritahütte	IT	2	0	0	1	1	2	0	46	0	1	0	0	0	0	0	0	0	0	0	0	0	0	0	0	0	0	0	0	0	0	I	0	0	1	1	0	0	0	0	0	1		4
MA_I_041	Margheritahütte	IT	0	1	0	2	2	0	0	49	1	0	0	0	0	1	0	0	0	0	0												I	0		1	1	0	1	0	1	0	0		5
MA_I_042	Margheritahütte	IT	0	1	0	0	1	0	0	49	1	2	1	0	0		1																I			0	1	1	1	1	2	1	1	2	2
MA_I_043	Margheritahütte	IT	0	0	0	1	2	2	0	35	0	0	0	0	0	0	0	0	0	0	0												I	0			0	0	0	0	0	0	1		3
MA_I_044	Margheritahütte	IT	0	1.5	1	1	1	2	1	40	0	0	0	0	0	1	1	1	1	0	0												I	0		0	0	0	1	0	2	0	0		4.5
MA_I_045	Margheritahütte	IT	0	1	0	1	0	2	1	44	1	0	0	0	0	0	0	0	0	0	0												I	0		0	0	0	0	1	2	0	0	2	2
MA_I_046	Margheritahütte	IT	0	0	0	2	1	2	1	44	0	0	0	0	0	0	0	0	0	0	2												I	0		0	0	0	1	0	1	0	1		3
MA_I_047	Margheritahütte	IT	0	0.5	0	2	0	2	0	31	0	2	0	0	0	0	1	0	1	0	0												I	0		0	1	1	2	1	3	1	1	2	2.5
MA_I_048	Margheritahütte	IT	0	0	0	1	1	2	0	45	0	0	0	0	0	0	0	0	0	0	0												I	0		0	0	0	0	0		0	1		2
MA_I_049	Margheritahütte	IT	0	0	0	0	1	2	0	44	0	0	0	0	0	0	0	0	0	0	0												I	0		0	0	0	0	0	0	0	1		1
MA_I_050	Margheritahütte	IT	0	1.5	0	1	2	2	0	38	2	1	2	0	0	1	1	0	0	0	1												I	1		0	1	0	1	1	2	1			4.5
MA_I_051	Margheritahütte		0	0	0	0	0		0	38	1	0	0	0	0	1	1	0	1	0	0												I	0		0	0	1	1	1	2	0	0		0
MA_I_052	Margheritahütte	IT	1	0	0	0	1	2	0	35	0	0	0	0	0	0	0	0	0	0	0												I	0			0	0	0	0	0	0	1		2
MA_I_053	Margheritahütte	IT	0	0	0	0	0	2			1	1	0	0	0	0	1	1	0	0	0												I	0		0							1		0
MA_I_054	Margheritahütte	IT	0	0	0	2	1	2			1	1	0	0	0	0	1	1	0	0	0												I	0											3
MA_I_055	Margheritahütte	IT	0	0.5	0	2	0	2	1	56	0	0	0	0	0	0	1	0	1	0	0												I	0		0	0	1	1	0	2	0	0		2.5
MA_I_057	Margheritahütte	IT	2	0	1	0	2	0	1	24	0	0	0	0	0	0	0	0	0	0	1												I	0		0	0	0	0	0	0	0	0		5
MA_I_058	Margheritahütte	IT	0	0	0	0	0	2	0	39	0	0	0	0	1	0	0	1	0	0	0												I	0		0	0	0	0	0	0	0	1		0
MA_I_059	Margheritahütte	IT	2	0.5	0	1	0	2	0	41	4	4	0	0	0	1	1	2	2	0	0												I	1		0	2	1	2	0	2	1	0	2	3.5
MA_I_060	Margheritahütte	IT	1	0	0	1	0	2	0	39	0	1	0	0	0	0	1	0	0	0	0												I	0		0	1	0	0	0	0	0	0		2
MA_I_061	Margheritahütte	IT	1	1.5	0	2	1	0	0	57	0	0	0	0	0	0	2	0	0	0	1	3	0	0	0	0	0	3	0	3	3	1	I	0	1	0	0	0	1	0	2	0	1		5.5
MA_I_062	Margheritahütte	IT	0	0	0	2	2	1	1	49	0	1	0	0	0	0	0	0	0	0	0	2	4	0	0	0	1	1	3	2	1	0	I	0	1	0	1	0	0	0	2	0	0		4
MA_I_063	Margheritahütte	IT	0	0	0	2	1	0	0	47	2	3	0	0	0	0	0	0	0	0	0												I	0		0	2	0	0	1	3	1	0	2	3
MA_I_064	Margheritahütte	IT	0	0	0	2	0	0	0	43	1	0	0	0	0	1	4	0	0	1	3												I	1		0	0	0	2	0	2	0	0	2	2
MA_I_065	Margheritahütte	IT	0	0	0	1	2	1	1	31																							I												3
MA_I_066	Margheritahütte	IT	0	0	0	2	0	2	0	31	1	0	0	0	0	0	1	0	0	0	0												I	0		0	0	0	0	0	0	0	1		2
MA_I_067	Margheritahütte	IT	0	0	0	2	0	2	0	25	0	0	0	0	0	0	0	0	0	0	0												I	0		0	0	0	0	0	1	0	0		2
MA_I_068	Margheritahütte	IT	0	0	0	1	1	1	0	39	1	1	0	0	0	0	1	0	0	0	0												I	0			1	0	1	0	0	0	1		2
MA_I_069	Margheritahütte	IT	0	0	0	2	1	2	1	35	0	0	0	0	0	0	0	0	0	0	0												I	0		0	0	0	1	0	2	0	1		3
MA_I_070	Margheritahütte	IT	0	0.5	0	1	2	2	0	39	0	0	0	0	0	0	0	0	0	0	0												I	0		0	0	0	0	0	0	0	1		3.5
MA_I_071	Margheritahütte	IT	0	0	0	0	0		1	29	0	0	0	0	0	0	0	0	0	0	0												I	0		0	0	0	0	0	3	0	0		0
MA_I_072	Margheritahütte	IT	0	2	0	1	1	2	0	33	1	1	0	0	0	1	2	1	0	0	1												I	0		0	1	0	1	1	2	1	0		4
MA_I_073	Margheritahütte	IT	0	0	0	2	1		0	40	1	1	0	0	0	0	1	0	0	0	0												I	0		0	0	0	2	0	3	0	0		3
MA_I_074	Margheritahütte	IT	0	0	0	2	0	1	0	40	2	1	1	1	1	1	1	1	2	0	0												I	1		0	1	1	1	1	1	1			2
MA_I_075	Margheritahütte	IT	0	0	1	2	0		0	40	0	0	0	0	0	0	0	0	0	0	0												I	0		0	0	0	0	0	1	0	1		3
MA_I_076	Margheritahütte	IT	0	0	0	0	0		0	46	0	0	0	0	0	0	0	0	0	0	0												I	0		0	0	0	0	0	0	0			0
MA_I_078	Margheritahütte	IT	2	0	0	2	1	1	0	28	1	1	0	0	0	0	2	0	0	0	3												I	0			0	0	2	1	3	0	0	2	5
MA_I_079	Margheritahütte	IT	0	0	0	1	2	1	0	39	0	0	0	0	0	0	0	0	0	0	0												I	0		0	0	0	1	0	-1	0	1		3
MA_I_081	Margheritahütte	IT	0	0	0	1	0	2	0	56	0	0	0	0	0	1	2	0	1	0	0												I	0		0	0	0	2	0	2	0	0	0	1
MA_I_082	Margheritahütte	IT	1	0	0	0	0		1	34	5	5	5	0	5	5	2	5	1	1	0	5	5	5	0	4	4	4	3	3	4	0	I	1	1										1
MA_I_083	Margheritahütte	IT	0	0	0	1	1	0	1	56	1	2	0	0	0	0	0	0	0	0	0												I	0		0	1	0	1	0	0	0	1	2	2
MA_I_084	Margheritahütte	IT	0	0.5	0	2	1	0	1	44	1	1	0	0	0	0	1	1	0	1	0	1	3	0	0	0	0	0	0	0	0	0	I	0	0	0	1	1	1	1	0	1	1		3.5
MA_I_085	Margheritahütte	IT	0	1.5	1	1	0	2	1	24	0	0	0	0	0	0	0	0	0	0	0												I	0		0	0	0	0	0	1	0	1		3.5
MA_I_086	Margheritahütte	IT	0	1	0	1	0	2	0	41	3	1	1	0	0	0	1	0	0	0	0	4	5	3	0	3	3	4	4	3	3	2	I	0	1	0	0	0	1	1	1	0	1	2	2
MA_I_087	Margheritahütte	IT	0	0	0	1	1	1	1	48	2	3	1	0	0	1	3	3	3	2	2	4	4	2	0	0	1	3	2	1	1	0	I	1	1	0	2	1	2	1	0	1	1	2	2
MA_I_088	Margheritahütte	IT	0	0	0	1	0	1	0	56	1	1	0	0	0	1	0	0	0	0	0	3	3	0	0	0	0	1	2	2	0	0	I	0	1	0						0	1		1
MA_I_089	Margheritahütte	IT	0	1	0	1	0	1	0	22	1	0	0	0	0	0	0	0	0	0	2												I	0		1									2
MA_I_090	Margheritahütte	IT	0	1.5	0	2	0	1	0	29	0	1	0	0	0	0	1	0	0	0	0												I	0		0									3.5
MA_I_091	Margheritahütte	IT	0	0	0	2	0	2	0	42	0	1	0	0	0	0	0	0	0	0	0	0	0	0	0	0	0	0	0	0	0	0	I	0	0	1	1	0	0	0	0	0	1		2
MA_I_092	Margheritahütte	IT	0	1	0	0	2	1	0	27	1	0	0	0	0	1	2	1	0	0	1	1	2	0	0	0	0	0	0	0	1	0	I	0	0	0	0	0	1	0	1	0	1		3
MA_I_093	Margheritahütte	IT	0	1.5	1	1	0	1	0	36	1	1	0	0	0	0	0	0	0	0	0												I	0		0	1	0	0	0	2	0	0	2	3.5
MA_I_094	Margheritahütte	IT	0	0	0	0	0	1	0	38	3	3	1	0	0	1	3	0	0	0	4	2	3	0	0	0	0	2	1	3	0	3	I	1	1	0									0
MA_I_095	Margheritahütte	IT	0	0.5	0	1	1	1	0	31	2	1	0	0	0	1	1	1	0	0	0	1	2	0	0	0	0	0	0	0	0	0	I	0	0	0	1	0	1	0	2	0	1		2.5
MA_I_096	Margheritahütte	IT	0	0.5	0	2	1	1	0	20	1	1	0	0	0	0	2	1	1	0	0												I	0		0	1	1	1	0	1	1			3.5
MA_I_097	Margheritahütte	IT	0	0	0	0	1	0	0	26	0	0	0	0	0	0	2	0	0	0	3												I	0		0	0	0	1	0	1	0	1		1
MA_I_098	Margheritahütte	IT	2	1	0	1	1	0	0	46	1	0	0	0	0	0	1	1	1	0	1	0	0	0	0	0	0	0	0	0	0	0	I	0	0	0	0	0	1	1	1	0	1		5
MA_I_099	Margheritahütte	IT	0	0.5	0	0	1	1	0	24	1	2	0	0	0	0	0	0	0	0	1	0	3	0	0	0	0	0	0	0	0	0	I	0	0	0	1	0	1	0	0	0	0		1.5
MA_I_100	Margheritahütte	IT	0	0	0	2	0	0			0	0	1	0	0	1	1	0	0	0	1												I	0			0	0	1	1	3	0			2
MA_I_101	Margheritahütte	IT	0	1	0	2	1	0	0	23	2	1	0	0	0	0	1	0	1	1	0												I	0		0	1	1	1	1	0	1	0		4
MA_I_102	Margheritahütte	IT	1	2	0	2	2	0	0	32	1	2	0	0	0	0	0	0	1	0	0												I	0		0	1	0	1	1	1	1	0		7
MA_I_103	Margheritahütte	IT	1	1.5	0	1	1	1	1	49	1	0	0	0	0	0	0	0	0	0	2												I	0		0	0	0	1	0	0	0	0		4.5
MA_I_104	Margheritahütte	IT	0	0	0	1	2	1	0	39	0	1	0	0	0	0	0	0	0	0	0												I	0		0	1	0	0	0	1	0	1		3
MA_I_105	Margheritahütte	IT	0	0	0	0	0	0	0	32	0	0	0	0	1	0	0	0	0	0	1												I	0		0	0	0	1	0	1	0	1		0
MA_I_106	Margheritahütte	IT	0	0.5	0	1	1	1	0	30	3	0	0	0	0	2	3	0	1	1	2												I	1		0	0	0	1	0	2	0	1	2	2.5
MA_I_107	Margheritahütte	IT	0	1.5	0	1	2	2	0	30	0	1	0	0	0	0	0	1	0	0	0												I	0		0	1	0	1	0	0	0	0		4.5
MA_I_108	Margheritahütte	IT	0	1.5	0	1	1	2	0	31	0	0	0	0	0	0	1	0	0	0	0												I	0		0	0	0	1	0	1	0	0		3.5
MA_I_109	Margheritahütte	IT	1	0	0	2	1	2	0	50	0	0	0	0	0	0	0	0	0	0	0												I	0		0	0	0	0	0	1	0	1		4
MA_I_110	Margheritahütte	IT	1	1.5	0	2	0	2	0	25	0	1	0	0	0	0	1	0	0	0	1												I	0		0	0	0	1	0	1	0	0	0	4.5
MA_I_111	Margheritahütte	IT	2	1.5	0	0	0	2	0	24	0	0	0	0	0	0	0	0	0	0	0	0	0	0	0	0	1	1	0	0	0	0	I	0	0	0									3.5
MA_I_113	Margheritahütte	IT	0	1	0	1	1		1	36	0	1	0	0	1	0	1	0	1	0	2												I	0		0	1	0	1	0	2	0			3
MA_I_114	Margheritahütte	IT	1	0.5	0	0	1	2	0	51	0	0	0	0	0	0	0	0	0	0	0												I	0		0	0	0	0	0	1	0	1		2.5
MA_I_116	Margheritahütte	IT	0	1.5	0	2	0	1	0	23	1	0	0	0	0	1	3	0	2	0	3												I	1		0	0	0	2	0	2	0	1		3.5
MA_I_117	Margheritahütte	IT	1	0	0	1	0	1	0	25	2	1	0	0	0	0	0	0	0	0	3												I	0		0	1	0	0	0	1	0	1		2
MA_I_118	Margheritahütte	HU	0	0.5	0	1	1	1	1	40	1	3	0	0	0	0	2	0	1	1	1	3	5	2	0	0	2	4	2	5	5	4	I	1	1	0							1		2.5
MA_I_119	Margheritahütte	IT	0	1.5	0	2	2	1	0	24	0	1	0	0	0	0	0	0	0	0	1												I	0		0	1	0	1	0	0	0	1		5.5
MA_I_120	Margheritahütte	IT	0	1	0	1	0	1	0	24	0	0	0	0	0	0	0	0	0	0	0												I	0		0	0	0	0	0	2	0			2
MA_I_121	Margheritahütte	AL	0	0.5	0	2	0	0	0	23	1	0	0	0	0	0	0	0	0	0	0												I	0		0	0	0	0	0	1	0			2.5
MA_I_122	Margheritahütte	IT	0	1	0	1	0	0	0	37	0	1	0	0	0	0	1	0	0	0	0												I	0		0	1	0	1	0	2	0	0	0	2
MA_I_123	Margheritahütte	IT	0	2	0	2	1	1	0	24	0	1	0	0	0	0	1	0	0	0	1												I	0		0	1	0	1	0	2	0	0	0	5
MA_I_124	Margheritahütte	IT	1	1.5	0	0	1	0	0	58	3	1	0	0	0	0	2	2	3	0	0												I	1		0	1	1	2	1	3	1	0	2	3.5
MA_I_125	Margheritahütte	IT	1	0	0	2	1	1	0	47	0	1	0	0	0	0	1	0	0	0	1												I	0		1	1	0	1	0	1	0	0		4
MA_I_126	Margheritahütte	IT	0	1	0	2	1	1	1	48	0	1	0	0	0	1	1	0	0	0	1												I	0		1	1	0	1	0	1	0	0		4
MA_I_127	Margheritahütte	IT	0	0	0	1	2	1	1	38	4	1	0	0	0	1	3	0	0	0	5												I	1		0	0	0	2	0	0	0	1		3
MA_I_128	Margheritahütte	IT	1	0	0	1	0	2	0	33	0	0	0	0	0	0	0	0	0	0	0												I	0			0	0	0	0	0	0	1		2
MA_I_129	Margheritahütte	IT	0	1	0	1	1	1	0	41	3	1	0	0	0	0	3	0	0	0	1												I	1		0	1	0	1	0	2	0	0		3
MA_I_130	Margheritahütte	IT	0	0	0	1	0	2	0	18	3	3	0	0	0	1	3	4	1	2	0												I	1		0	2	0	2	1	0	1	0	2	1
MA_I_131	Margheritahütte	IT	0	1.5	0	2	1		0	27	0	0	0	0	0	0	0	0	0	0	0	0	0	0	0	0	0	0	0	1	0	0	I	0	0	0	0	0	0	0	1	0	1		4.5
MA_I_132	Margheritahütte	IT	0	1	0	2	1	1	0	51	0	0	0	0	0	0	0	0	0	0	0												I	0		0	0	0	0	0	2	0	1		4
MA_I_133	Margheritahütte	IT	2	0	0	2	1	1	1	39	0	0	0	0	0	0	0	1	2	0	1												I	0		0	0	1	1	0	2	0	1		5
MA_I_134	Margheritahütte	IT	1	0	0	1	0	2	0	41	0	0	0	0	0	0	0	0	0	0	0												I	0		0	0	1	0	0	0	0			2
MA_I_135	Margheritahütte	IT	0	1.5	0	0	1	0	0	22	0	0	0	0	0	0	0	0	0	0	1												I	0		0	0	0	0	0	1	0	0	0	2.5
MA_I_136	Margheritahütte	IT	0	0	0	2	2	1	0	32	0	0	0	0	0	0	1	0	0	0	0	0	2	0	0	0	0	1	0	0	0	1	I	0	0	0	0	0	1	0	2	0	1		4
MA_I_138	Margheritahütte	IT	0	0	0	2	2		0	34	0	0	0	0	0	0	0	0	0	0	0	0	0	0	0	0	0	0	0	0	0	0	I	0	0	0	0	0	0	0	0	0	1		4
MOE_D_001	Mönchsjochhütte	DE	0	1.5	0	2	1	0	0	39	1	0	0	0	0	1	1	0	3	1	1	2	0	1	0	1	2	2	0	0	0	2	D	1	1		0	0	1	1	0	0	0	2	4.5
MOE_D_002	Mönchsjochhütte	DE	1	1.5	0	2	1	0	0	41	0	1	0	0	0	1	0	0	0	0	0												D	0		0	1	0	0	0	0	0	0		5.5
MOE_D_003	Mönchsjochhütte	CH	0	0.5	1	0	2	0	1	44	0	0	0	0	0	0	0	0	0	0	0	0	0	0	0	0	0	0	0	0	0	0	D	0	0	0	0	0	0	0	0	0	0	0	3.5
MOE_D_004	Mönchsjochhütte	DE	0	0	0	2	1	0	0	61																							D				0	0	2	1	0	0	0	2	3
MOE_D_005	Mönchsjochhütte	AT	0	2	0	2	2	0	1	30	0	0	0	0	0	0	0	0	0	0	0												D	0		1	0	0	0	0	0	0	0		6
MOE_D_006	Mönchsjochhütte	AT	0	0	0	0	1	0	0	32	1	1	1	0	0	0	0	0	0	0	0												D	0		1	0	0	0	0	0	0	0		1
MOE_D_007	Mönchsjochhütte	SW	0	0.5	0	2	1	2	0	64	1	1	1	0	0	0	1	0	1	0	0	0	1	0	0	0	0	0	0	0	0	0	D	0	0	1	1	0	1	1	1	1	1		3.5
MOE_D_008	Mönchsjochhütte	BGR	0	1	0	2	2	2	1	33	0	0	0	0	0	0	0	0	0	0	0	0	1	0	0	0	0	0	0	0	0	0	D	0	0		0	0	0	0	0	0	0		5
MOE_D_009	Mönchsjochhütte	CH	0	0.5	0	1	1	2	1	53	0	0	0	0	0	0	0	0	0	0	0	0	0	0	0	0	0	0	0	0	0	0	D	0	0	0	0	0	0	0	0	0	0		2.5
MOE_D_010	Mönchsjochhütte	CH	0	1	0	2	2	2	1	52	1	1	0	0	0	0	0	0	0	0	0	1	4	0	0	0	0	1	2	1	0	0	D	0	1	0	1	0	0	1	0	0	0	2	5
MOE_D_011	Mönchsjochhütte	CH	0	1	1	1	1	1	0	39	0	1	0	0	0	0	0	0	0	0	0	0	0	0	0	0	0	0	0	0	0	0	D	0	0	0	1	0	0	0	0	0	0	2	4
MOE_D_012	Mönchsjochhütte	CH	1	1	0	2	1	1	0	36	2	1	2	0	1	0	0	0	0	0	0	0	2	0	0	0	0	0	0	0	0	0	D	0	0	0	1	0	0	1	0	0	0		5
MOE_D_013	Mönchsjochhütte	CH	0	1	0	2	1	1	0	33	2	2	1	0	0	0	0	0	0	0	0	1	1	0	0	0	1	0	0	0	1	0	D	0	0	0	1	0	0	1	1	0	0		4
MOE_D_014	Mönchsjochhütte	CH	0	1.5	1	2	1	2	0	53	0	0	0	0	0	0	0	0	0	0	0	0	1	0	0	0	0	0	0	0	0	0	D	0	0	0	0	0	0	0	0	0	1		5.5
MOE_D_015	Mönchsjochhütte	LI	0	0.5	0	1	1	0	0	29	0	0	0	0	0	0	0	0	0	0	0												D	0		0	0	0	0	1	1	0	0		2.5
MOE_D_016	Mönchsjochhütte	CH	0	0	0	1	2	0	0	29	0	1	0	0	0	0	0	0	0	0	0												D	0			1	0	0	0	1	0	0		3
MOE_D_017	Mönchsjochhütte	CH	1	0.5	1	2	2	2	0	74	0	1	0	0	0	0	0	0	0	0	0	0	0	0	0	0	0	0	0	0	0	0	D	0	0	0	1	0	0	0	0	0	0		6.5
MOE_D_018	Mönchsjochhütte	CH	0	2	0	2	2	2	0	45	0	1	0	0	0	0	0	0	0	0	0	0	2	0	0	0	0	0	0	0	0	0	D	0	0	0	1	0	0	0	0	0	1		6
MOE_D_019	Mönchsjochhütte	CH	2	0	0	1	2	0	1	29	0	0	0	0	0	0	0	0	0	0	0												D	0			0	0	0	0	0	0	0		5
MOE_D_020	Mönchsjochhütte	CH	0	1.5	0	1	0	0	0	29	0	0	0	0	0	0	0	0	0	0	0												D	0		0	0	0	0	0	0	0	1		2.5
MOE_D_021	Mönchsjochhütte	CH	0	1	0	1	1	0	1	30	0	0	0	0	0	0	0	0	0	0	0												D	0		0	0	0	0	0	0	0	1		3
MOE_D_022	Mönchsjochhütte	AT	0	1.5	0	2	2	0	1	70	0	0	0	0	0	0	0	0	0	0	0												D	0			0	0	0	0	0	0			5.5
MOE_D_023	Mönchsjochhütte	AT	0	0	0	0	2	0	0	67	0	0	0	0	0	0	1	0	0	0	0												D	0			0	0	0	0	0	0			2
MOE_D_024	Mönchsjochhütte	CH	0	0	0	1	1	0	0	50	2	1	2	0	0	1	1	2	2	1	1												D	1		0	1	1	1	1	2	1	0		2
MOE_D_025	Mönchsjochhütte	CH	0	1.5	0	1	1	0	1	46	0	0	1	0	0	1	1	0	0	0	0												D	0			1	0	0	1	0	0	0		3.5
MOE_D_026	Mönchsjochhütte	CH	0	0	1	1	0	0	0	58	0	0	0	0	0	0	0	0	0	0	0												D	0			1	0	0	0	0	0	0		2
MOE_D_027	Mönchsjochhütte	CH	0	0	0	0	1	0	1	42	0	0	1	0	0	0	0	0	0	0	0												D	0			0	0	0	0	0	0	0		1
MOE_D_028	Mönchsjochhütte	AU	0	0	1	0	1	0	0	59																							D				0	0	1	1	0	0	0	0	2
MOE_D_029	Mönchsjochhütte	AU	0	0	0	0	1	2	1	56	0	0	0	0	0	0	0	0	0	0	0												D	0		0	0	0	1	0	0	0	0	0	1
MOE_D_030	Mönchsjochhütte	DE	0	1.5	0	0	1	0	0	55	0	0	0	0	0	0	0	0	0	0	0												D	0		1	0	0	0	0	0	0	0	0	2.5
MOE_D_031	Mönchsjochhütte	CH	2	1.5	0	2	2	0	1	36	1	1	1	0	0	1	1	0	0	0	0												D	0		0	1	0	1	1	0	1	0	2	7.5
MOE_D_032	Mönchsjochhütte	CH	0	0.5	0	2	2	0	0	40	0	0	0	0	0	0	0	0	0	0	0												D	0		0	0	0	0	0	0	0	0		4.5
MOE_D_033	Mönchsjochhütte	CH	0	0	0	1	1		0	49	0	1	0	0	0	0	0	0	0	0	0												D	0		0	1	0	0	0	0	0			2
MOE_D_034	Mönchsjochhütte	CH	0	0	0	1	1		1	46	0	1	0	0	0	0	0	0	0	0	0												D	0		0	1	0	0	0	0	0			2
MOE_D_035	Mönchsjochhütte	AT	0	1	0	0	3	0	0	44																							D				0	0	0	0	0	0	0	0	4
MOE_D_036	Mönchsjochhütte	CH	0	0.5	0	2	0	0	1	65	0	0	1	0	0	0	0	0	0	0	0												D	0		0	0	0	0	0	0	0	0	0	2.5
MOE_D_037	Mönchsjochhütte	DE	0	0	0	0	1	0	0	63	0	0	0	0	0	0	0	0	0	0	0												D	0		0	0	0	0	0	0	0	0	0	1
MOE_D_038	Mönchsjochhütte	CH	0	1	0	0	1	0	0	61	1	1	0	0	1	1	0	0	1	0	0												D	0			1	0	0	1	0	0	0		2
MOE_D_039	Mönchsjochhütte	CH	0	0.5	0	0	1	2	0	64	0	0	0	0	0	0	0	0	0	0	0												D	0		0	0	0	0	0	0	0	1		1.5
MOE_D_040	Mönchsjochhütte	DE	0	0	0	2	2	2	0	44	0	0	0	0	0	0	0	0	0	0	0												D	0		0	0	0	1	0	0	0	0		4
MOE_D_041	Mönchsjochhütte		0	0	0	1	2	2	0	65	0	0	0	0	0	0	0	0	0	0	0												D	0			0	0	0	0	0	0	1		3
MOE_D_042	Mönchsjochhütte	CH	0	0.5	0	0	1	0	0	39	0	1	1	0	0	0	0	0	0	0	2												D	0		0	1	0	0	1	1	0	0		1.5
MOE_D_043	Mönchsjochhütte	CH	0	0	0	2	1	0	0	60	0	0	0	0	0	0	0	0	0	0	0												D	0		0	0	0	0	0	0	0	0		3
MOE_D_044	Mönchsjochhütte	US	0	0	0	1	0	0	0	56	0	1	1	0	0	0	0	0	0	0	1												D	0		0	1	0	0	1	0	0	0		1
MOE_D_045	Mönchsjochhütte	CH	0	0	0	0	1	0	1	66	0	1	1	0	0	0	1	0	0	0	1												D	0			0	0	1	0	0	0			1
MOE_D_046	Mönchsjochhütte	CH	0	1.5	0	0	2	0	0	70	0	0	0	0	0	0	0	0	0	0	0												D	0		0	0	0	0	0	0	0	0		3.5
MOE_D_047	Mönchsjochhütte	DE	0	0	0	1	0	0	1	68	1	0	1	0	0	1	1	0	0	0	0												D	0		0	0	0	1	1	0	0	0	0	1
MOE_D_048	Mönchsjochhütte	DE	0	0	1	2	2	0	0	48	3	3	2	0	0	3	2	0	0	0	0												D	1		0	1	0	0	1	0	0	0	0	5
MOE_D_049	Mönchsjochhütte	DE	0	1	0	2	3	0	0	44	2	0	1	0	0	0	2	0	0	0	0												D	0		0	0	0	1	1	0	0	0	0	6
MOE_D_050	Mönchsjochhütte	CH	0	0.5	1	2	1	0	0	56	0	0	0	0	0	0	0	0	0	0	0												D	0			0	0	0	0	0	0	0		4.5
MOE_D_051	Mönchsjochhütte		0	1.5	1	0	2	0	1	39	0	0	0	0	0	0	1	0	0	0	0												D	0		0	0	0	0	0	0	0			4.5
MOE_D_052	Mönchsjochhütte	DE	0	1	1	0	2	0	1	43	0	0	1	0	0	0	0	0	0	0	0												D	0		0	0	0	0	0	0	0			4
MOE_D_053	Mönchsjochhütte	DE	0	0	1	1	1	0	0	50	1	1	1	0	0	1	1	1	3	1	1												D	1			0	1	1	0	0	0	0		3
MOE_D_054	Mönchsjochhütte	EG	0	0.5	0	1	0	0	0	40	1	2	1	0	0	0	1	1	0	0	0												D	0			1	0	1	1	0	1	0	2	1.5
MOE_D_055	Mönchsjochhütte	DE	0	0.5	0	0	1	0	0	30	0	0	0	0	0	0	0	0	0	0	0												D	0			0	0	0	0	0	0	1		1.5
MOE_D_056	Mönchsjochhütte	NL	0	1	0	2	1	0	0	62	0	0	0	0	0	0	0	0	0	0	0												D	0		0	0	0	0	0	0	0	0		4
MOE_D_057	Mönchsjochhütte	NL	1	1	0	1	2	0	1	59	0	1	0	0	0	0	1	0	0	0	0												D	0		0	1	0	0	0	0	0	0		5
MOE_D_058	Mönchsjochhütte	CH	0	1	0	1	0	0	0	47	0	0	0	0	0	0	0	0	0	0	0												D	0		0	0	0	0	0	0	0	0		2
MOE_D_059	Mönchsjochhütte	CH	0	0	0	1	2	0	1	46	0	0	1	0	0	2	2	0	1	0													D			0	0	0	1	0	0	0	0		3
MOE_D_060	Mönchsjochhütte	DE	0	0	1	2	1	0	1	45	0	0	0	0	0	0	1	0	0	0	0												D	0		0	0	0	0	0	0	0	0	0	4
MOE_D_061	Mönchsjochhütte	DE	0	1	0	1	2	0	0	48	0	0	0	0	0	0	0	0	0	0	0												D	0		0	0	0	0	0	0	0			4
MOE_D_062	Mönchsjochhütte	CH	0	2.5	0	1	2	0	0	42	0	0	0	0	0	0	0	0	0	0	0												D	0		0	0	0	0	0	0	0	0		5.5
MOE_D_063	Mönchsjochhütte	CH	0	1	0	1	1	0	1	48	0	1	0	0	0	0	1	0	0	0	0												D	0		0	1	0	0	0	0	0	0		3
MOE_D_064	Mönchsjochhütte	CH	0	1	1	2	1	0	0	48	0	0	0	0	0	0	0	0	0	0	0												D	0		0	0	0	0	0	0	0	0		5
MOE_D_065	Mönchsjochhütte	CH	1	0	0	0	3	0	0	67	0	0	0	0	0	0	0	0	0	0	0												D	0		0	0	0	0	0	1	0	0		4
MOE_D_066	Mönchsjochhütte	CH	2	0.5	0	1	2	0	1	65	1	1	1	1	0	1	1	1	0	0	0												D	0		0	0	0	1	0	1	0			5.5
MOE_D_067	Mönchsjochhütte	CH	2	0	0	2	1	0	1	64	0	0	1	0	0	0	1	0	0	0	0												D	0			0	1	1	1	1	0			5
MOE_D_068	Mönchsjochhütte	CH	2	0	0	2	1	0	0	65	1	0	1	0	1	0	0	0	0	0	0												D	0			0	1	0	1	0	0	0	0	5
MOE_D_069	Mönchsjochhütte		0	0	0	0	2		1	61	0	0	0	0	0	0	0	0	0	0	0												D	0		0	0	0	0	0	0	0	0	0	2
MOE_D_070	Mönchsjochhütte	CH	0	1.5	0	2	2	0	1	30	0	2	1	0	0	0	0	0	0	0	0												D	0		0	1	0	0	0	0	0	0	2	5.5
MOE_D_071	Mönchsjochhütte	CH	0	0	0	1	2	0	1	29	0	2	1	0	0	0	0	0	0	0	0												D	0		0	1	0	0	0	0	0	0	2	3
MOE_D_072	Mönchsjochhütte	CH	2	0	0	0	0																										D												2
MOE_D_073	Mönchsjochhütte	CH	1	0	0	2	2	0	0	68	0	1	1	0	0	0	0	0	0	0	0												D	0			0	0	0	0	0	0			5
MOE_D_074	Mönchsjochhütte	CH	0	1	0	1	2	0	1	42	0	2	0	0	0	0	0	0	0	0	0												D	0		0	1	0	0	0	0	0	0		4
MOE_D_075	Mönchsjochhütte	CH	0	1	0	2	2	0	0	50	0	1	0	0	0	0	1	0	0	0	0												D	0		0	1	0	1	0	0	0			5
MOE_D_076	Mönchsjochhütte	CH	1	2	0	2	1	0	1	39	0	0	0	0	0	0	0	0	0	0	0												D	0		0	0	0	0	0	0	0	0		6
MOE_D_077	Mönchsjochhütte	CH	0	2.5	1	1	1	0	1	34	0	0	1				2		1	0	0												D			0	0	0	1	1	0	0	0		5.5
MOE_D_078	Mönchsjochhütte	DE	1	0.5	1	1	0	0	1	30	0	0	0	0	0	0	0	0	0	0	0	0	0	0	0	0	0	0	0	0	0	0	D	0	0	0	0	0	0	0	0	0	1		3.5
MOE_D_079	Mönchsjochhütte	DE	0	0	0	1	0	0	0	29	1	3	0	1	0	0	1	0	0	0	0												D	0			1	0	1	1	0	1	0	0	1
MOE_D_080	Mönchsjochhütte	CH	0	1	0	2	1	0	0	53	0	0	0	0	0	0	0	0	0	0	0	0	0	0	0	0	0	0	0	0	0	0	D	0	0	0	0	0	0	0	0	0	0		4
MOE_D_081	Mönchsjochhütte	CH	1	0.5	0	1	1	0	0	77	0	2	1	0	0	0	0	0	0	0	0	0	2	0	0	0	0	0	0	0	0	0	D	0	0	0	1	0	0	0	0	0	0	2	3.5
MOE_D_082	Mönchsjochhütte	CH	0	0	0	1	2	2	0	52	0	1	0	0	0	0	0	0	0	0	0	0	0	0	0	0	0	0	0	0	0	0	D	0	0	0	1	0	0	0	0	0	1	2	3
MOE_D_083	Mönchsjochhütte	CH	1	0.5	0	1	1	2	0	69	0	1	0	0	0	0	0	0	0	0	0	0	1	0	0	0	0	0	0	0	0	0	D	0	0	0	1	0	0	0	0	0	1		3.5
MOE_D_084	Mönchsjochhütte	CH	1	0	0	0	1	0	0	57	0	0	0	0	0	0	0	0	0	0	0												D	0			0	0	0	0	0	0	0		2
MOE_D_085	Mönchsjochhütte	CH	0	1	0	1	1	0	1	56	0	0	0	0	0	0	0	0	0	0	0												D	0			0	0	0	0	0	0	0		3
MOE_D_086	Mönchsjochhütte	AT	0	0.5	0	1	1	0	0	30	1	3	1	0	0	0	1	0	0	0	0												D	0		0	1	0	1	1	0	1	0		2.5
MOE_D_087	Mönchsjochhütte	AT	0	1	0	0	0	0	1	30	2	4	0	0	0	2	1	0	1	1	2												D	1		0	2	0	1	0	0	1	0	0	1
MOE_D_088	Mönchsjochhütte	DE	0	1	1	1	2	0	0	41	0	1	0	0	0	0	0	0	0	0	0												D	0		0	0	0	0	0	0	0	0		5
MOE_D_089	Mönchsjochhütte	DE	1	0	0	1	1	0	1	33	0	2	0	0	0	0	1	0	0	0	0												D	0		0	1	0	1	0	1	0	0		3
MOE_D_090	Mönchsjochhütte	CH	2	1	1	1	2	0	1	57	0	0	0	0	0	0	0	0	0	0	0												D	0		0	0	0	0	0	0	0	0		7
MOE_D_091	Mönchsjochhütte	CH	0	0	0	2	1	0	0	60	0	0	0	0	0	0	0	0	0	0	0												D	0			0	0	0	0	0	0	0		3
MOE_D_092	Mönchsjochhütte	CH	0	0	1	2	1	0	1	51	0	1	1	0	0	0	1	0	0	0	1												D	0		0	1	0	1	1	1	1	0	2	4
MOE_D_093	Mönchsjochhütte	CH	1	1.5	1	0	0	0	0	53	0	0	0	0	0	0	0	0	0	0	0												D	0		0	0	0	0	0	0	0	0		3.5
MOE_D_094	Mönchsjochhütte	CH	0	0	0	0	0	0	0	72	0	0	0	0	0	0	0	0	0	0	0												D	0		0	0	0	0	0	0	0	0		0
MOE_D_095	Mönchsjochhütte	CH	0	1.5	0	2	1	0	1	70	0	0	0	0	0	0	0	0	0	0	0												D	0		0	0	0	0	0	1	0	0		4.5
MOE_D_096	Mönchsjochhütte	DE	0	0.5	1	1	0	0	1	48	0	0	4	2	1	2	4	3	1	0	1												D	1		0	1	1	1	1	0	1	0	0	2.5
MOE_D_097	Mönchsjochhütte		0	1.5	1	1	1	0	0	61	0	0	0	0	0	1	1	0	0	0	0												D	0		0	0	0	1	0	0	0			4.5
MOE_D_098	Mönchsjochhütte	AT	0	1.5	0	2	2	2	0	58	0	0	0	0	0	0	0	0	0	0	0	0	0	0	0	0	0	0	0	0	0	0	D	0	0	0	0	0	0	0	0	0	0	2	5.5
MOE_D_099	Mönchsjochhütte	AT	2	2	1	2	3	2	0	45	0	0	0	0	0	0	0	0	0	0	0	0	0	0	0	0	0	0	0	0	0	0	D	0	0	0	0	0	0	0	0	0	1		10
MOE_D_100	Mönchsjochhütte	DE	0	1	0	0	2	0	0	46	0	0	0	0	0	0	0	0	0	0	0												D	0		0	0	0	0	0	0	0	0	0	3
MOE_D_101	Mönchsjochhütte	DE	0	1	1	1	0	0	1	46	0	0	0	0	0	0	0	0	0	0	0												D	0		0	0	0	0	0	1	0	0	0	3
MOE_D_102	Mönchsjochhütte	DE	0	0.5	0	2	2	0	1	29	0	1	0	0	0	0	0	0	0	0	0												D	0		0	1	0	2	0	0	1	0	2	4.5
MOE_D_103	Mönchsjochhütte	CH	0	0	1	2	0	0	1	26	3	1	2	0	0	2	3	1	2	0	0												D	1		0	1	1	2	1	0	1	0		3
MOE_D_104	Mönchsjochhütte	CH	1	1	1	1	3	1	0	30	0	0	0	0	0	0	0	0	0	0	0	0	0	0	0	0	0	0	0	0	0	0	D	0	0	1	0	0	0	0	1	0	1	2	7
MOE_D_105	Mönchsjochhütte	CH	1	0	0	1	2	1	0	30	0	0	0	0	0	0	0	0	0	0	0	0	0	0	0	0	1	0	0	0	0	0	D	0	0	1	1	0	1	0	0	0	1		4
MOE_D_106	Mönchsjochhütte	DE	0	1	0	1	0	2	0	41	0	0	0	0	0	0	0	0	0	0	0	0	0	0	0	0	0	0	0	0	0	0	D	0	0	1	0	0	0	0	0	0	1		2
MOE_D_107	Mönchsjochhütte	CH	0	1	0	2	2	0	1	23	0	1	0	0	0	0	0	0	0	0	0												D	0			1	0	0	0	1	0	0	2	5
MOE_D_108	Mönchsjochhütte	CH	0	1.5	0	2	2	2	0	50	0	0	0	0	0	0	0	0	0	0	0	0	2	0	0	0	0	0	0	0	0	0	D	0	0	0	0	0	0	0	0	0	1		5.5
MOE_D_109	Mönchsjochhütte	CH	0	1.5	0	2	1	2	0	49	0	0	0	0	0	0	0	0	0	0	0	0	1	0	0	0	0	0	0	0	0	0	D	0	0	0	0	0	0	0	0	0	0	2	4.5
MOE_D_110	Mönchsjochhütte	DE	0	1	0	2	0	1	0	31	1	0	0	0	0	1	2	0	0	0	0	1	1	0	0	0	1	1	0	0	0	2	D	0	0	0	0	0	1	1	0	0	0		3
MOE_D_111	Mönchsjochhütte	DE	0	1.5	0	1	1	1	0	48	0	0	0	0	0	0	0	0	0	0	0	0	1	0	0	0	0	0	0	0	0	0	D	0	0	0	0	0	0	0	0	0	0		3.5
MOE_D_112	Mönchsjochhütte	DE	2	0	0	1	2	1	0	51	2	2	0	0	0	0	0	2	0	0	0												D	0		0	1	0	1	1	0	1	0	2	5
MOE_D_113	Mönchsjochhütte	CH	0	0.5	0	2	1	0	0	29	0	0	0	0	0	0	1	0	0	0	0	0	0	0	0	0	0	0	0	0	0	0	D	0	0	0	0	0	1	0	1	0	1		3.5
MOE_D_114	Mönchsjochhütte	SLK	1	0	0	1	0	0	0	32	0	0	0	0	0	0	0	0	0	0	0	0	0	0	0	0	0	0	0	0	0	0	D	0	0	0	0	0	0	0	1	0	0	0	2
MOE_D_115	Mönchsjochhütte	DE	0	0.5	0	2	1	2	1	40	0	2	1	0	0	0	2	0	0	0	3	0	0	0	0	0	0	0	0	0	0	0	D	1	0	0	1	0	1	0	1	0	0		3.5
MOE_D_116	Mönchsjochhütte	DE	0	0	0	1	2	2	1	56	0	4	0	0	0	0	2	0	0	0	0												D	0		0							0		3
MOE_D_117	Mönchsjochhütte	DE	1	1	0	1	1	2	0	35	0	1	0	0	0	0	0	0	0	0	0												D	0		0	0	0	0	0	0	0	1		4
MOE_D_118	Mönchsjochhütte	CH	0	0	0	1	1	1	0	71	0	0	0	0	0	1	1	0	0	0	1	1	0	1	0	0	1	1	0	0	0	0	D	0	0	0	0	0	0	0	0	0	0	2	2
MOE_D_119	Mönchsjochhütte	DE	0	0.5	0	0	2	1	0	32	0	1	0	0	0	0	0	0	0	0	0	0	1	0	0	0	0	0	0	0	0	1	D	0	0	0	1	0	0	0	0	0	0		2.5
MOE_D_120	Mönchsjochhütte	DE	0	1	0	2	1	1	1	28	1	3	0	0	0	0	2	0	0	0	1	2	4	0	0	0	0	2	0	0	1	2	D	0	1	0	2	0	2	1	0	1	0	2	4
MOE_D_121	Mönchsjochhütte	DE	0	1	0	2	0	1	0	28	0	0	0	0	0	0	2	0	0	1	0	2	2	0	0	0	0	3	3	3	3	3	D	0	1	0	0	0	1	0	2	0	0		3
MOE_D_122	Mönchsjochhütte	CH	1	1	0	2	2	0	1	27	2	1	1	0	0	0	2	0	0	1	1	2	1	1	0	0	0	2	0	0	1	2	D	1	1	0	1	0	1	1	1	1	0		6
MOE_D_123	Mönchsjochhütte	CH	0	1	0	2	1	0	0	28	2	1	0	0	0	0	1	0	0	0	2	1	1	1	0	0	0	0	0	0	0	1	D	0	0	0	1	0	0	1	0	0	0	0	4
MOE_D_124	Mönchsjochhütte	DE	3	2	0	1	2	0	0	38	0	0	0	0	0	0	0	0	0	0	0	0	0	0	0	0	0	0	0	0	0	0	D	0	0	0	0	0	0	0	2	0	0		8
MOE_D_125	Mönchsjochhütte	BE	0	0	0	0	1	0	1	64	0	1	1	1	0	0	0	0	0	0	0												D	0		0	1	0	0	1	0	0	0		1
MOE_D_126	Mönchsjochhütte	BE	0	0.5	0	2	0	0	0	70	1	0	1		0	0	0	0	0	0	0												D			0	0	0	0	1	0	0	0		2.5
MOE_D_128	Mönchsjochhütte	DE	0	0	0	2	0	0	1	45	0	0	0	0	0	0	0	0	0	0	0												D	0			0	0	0	0	0	0			2
MOE_D_130	Mönchsjochhütte	DE	0	1.5	0	1	1	0	0	46	0	0	0	0	0	0	0	0	0	0	0												D	0			0	0	0	0	0	0	0	2	3.5
MOE_D_131	Mönchsjochhütte	CH	2	0.5	0	1	1	0	1	73	0	0	0	0	0	0	0	0	0	0	0												D	0			0	0	0	0	0	0			4.5
MOE_D_132	Mönchsjochhütte	CH	0	1	1	2	2	0	1	59	0	0	0	0	0	0	0	0	0	0	0												D	0		0	0	0	0	0	0	0	0		6
MOE_D_133	Mönchsjochhütte	DE	0	0.5	0	1	2	2	1	64	0	0	0	0	0	0	0	0	0	0	0												D	0		0	0	0	0	0	0	0			3.5
MOE_D_134	Mönchsjochhütte	DE	0	1.5	0	0	1	0	0	67	0	0	0	0	0	0	0	0	0	0	0												D	0		0	0	0	0	0	0	0	0		2.5
MOE_D_135	Mönchsjochhütte	AT	0	1.5	0	2	2	0	1	30	0	0	1	0	0	0	0	0	1	0	0												D	0		0	0	0	0	0	0	0	0		5.5
MOE_D_136	Mönchsjochhütte	CH	0	0	0	1	1	0	0	58																							D			0	0	0	1	0	1	0	0		2
MOE_D_137	Mönchsjochhütte	CH	0	0	0	0	1	0	1	44	0	0	0	0	0	0	0	0	0	0	0												D	0		0	0	0	0	0	0	0	0	2	1
MOE_D_140	Mönchsjochhütte	DE	0	0.5	0	1	1	0	1	44	2	0	1	0	0	0	1	0	0	0	0												D	0		0	0	0	1	1	0	0	0	0	2.5
MOE_D_141	Mönchsjochhütte	DE	0	0.5	0	2	2	0	0	47	2	1	1	0	1	1	1	0	1	0	1												D	1		0	1	0	1	1	0	1	0	0	4.5
MOE_D_142	Mönchsjochhütte	CH	1	0	0	1	0	0	1	50	0	0	0	0	0	0	0	0	0	0	0												D	0		0	0	0	0	0	0	0	0		2
MOE_D_143	Mönchsjochhütte	CH	1	2	0	2	1	0	1	38	2	0	3	0	0	1	1	0	0	0	0												D	0		0	0	0	0	2	0	0	0	0	6
MOE_D_144	Mönchsjochhütte	CH	0	0.5	0	1	0	0	1	24	0	3	1	0	0	0	1	0	0	1	1												D	0		0	1	0	1	0	0	0	0	2	1.5
MOE_D_145	Mönchsjochhütte	CH	0	0	0	2	1	0	0	25	1	0	1	0	0	0	0	0	0	0	0												D	0		0	0	0	0	1	0	0	0		3
MOE_D_146	Mönchsjochhütte	CH	0	2	0	1	1	0	0	54	1	0	1	0	0	0	0	0	0	0	0												D	0		0	0	0	0	1	0	0	0	0	4
MOE_D_147	Mönchsjochhütte	CH	3	0	0	1	0	0	1	54	1	1	0	0	0	0	0	0	0	0	0												D	0			1	0	0	0	0	0	0	0	4
MOE_D_148	Mönchsjochhütte	CH	0	1	0	0	1	0	1	57	0	0	0	0	0	0	0	0	0	0	0												D	0			0	0	0	1	0	0	0	0	2
MOE_D_149	Mönchsjochhütte	CH	1	0	0	1	2	0	1	54	1	2	2	0	0	1	0	2	0	0	0												D	0			2	0	0	1	0	1	0	0	4
MOE_D_150	Mönchsjochhütte	DE	0	2	0	2	1	0	0	30	0	0	0	0	0	0	2	0	1	0	0	1	0	1	0	0	1	2	0	0	0	2	D	0	0	0	0	0	1	0	0	0	0		5
MOE_D_151	Mönchsjochhütte	DE	0	1.5	0	2	2	0	0	30	1	1	0	0	0	0	2	1	0	0	0	2	2	1	0	0	0	1	1	1	0	0	D	0	0	0	1	0	1	0	1	0	0		5.5
MOE_D_152	Mönchsjochhütte	HU	0	0	0	0	3	0	1	33	0	2	0	0		0	0	0	0	0	1												D				1	0	1	0	0	0	0	2	3
MOE_D_153	Mönchsjochhütte	HU	0	0.5	0	0	3	0	0	30	1	0	1	0	1	0	2	1	0	0	3												D	1			1	0	2	1	0	1	0		3.5
MOE_D_154	Mönchsjochhütte	AT	0	0	0	1	1	0	0	25	0	1	1	0	1	0	0	0	1	0	0												D	0			1	0	0	1	0	0	0		2
MOE_D_155	Mönchsjochhütte	AT	0	1	0	2	2	0	1	24	0	2	1	0	0	1	2	0	0	1	1												D	1			1	0	1	1	0	1	0		5
MOE_D_156	Mönchsjochhütte	CH	0	1.5	0	1	2	1	1	50	1	1	1	0		1	1	0	0	0	0												D				0	0	1	1	0	0	0		4.5
MOE_D_157	Mönchsjochhütte	CH	0	1.5	0	1	2	0	0	63	1	0	1	0	0	0	0	0	0	0	0												D	0			0	0	0	0	1	0	0		4.5
MOE_D_158	Mönchsjochhütte	CH	0	1.5	0	0	0	0	1		1	1	0	0	0	0	0	0	0	0	0												D	0			0	0	0	0	0	0	0		1.5
MOE_D_159	Mönchsjochhütte	DE	0	0	1	1	0	0	0	45	2	2	2	0	0	1	3	0	0	1													D			0	1	0	2	1	1	1	0		2
MOE_D_160	Mönchsjochhütte	CH	0	1.5	0	2	1	2	1	30	1	2	1	0	0	0	0	0	0	0	0	0	0	0	0	0	0	0	0	0	0	0	D	0	0	0	1	0	0	1	0	0	0		4.5
MOE_D_161	Mönchsjochhütte	CH	0	1	0	2	2	2	1	29	0	0	0	0	0	0	0	0	0	0	0	1	0	0	0	0	0	1	0	0	0	0	D	0	0	1	0	0	0	0	0	0	0		5
MOE_D_162	Mönchsjochhütte	CH	0	0	0	0	0		0	63	0	1	0	0	0	0	1	0	1	0	1	0	0	0	0	0	0	0	0	0	0	0	D	0	0	0	0	0	0	0	0	0	1		0
MOE_D_163	Mönchsjochhütte	CH	0	1.5	0	1	2	0	0	53	0	0	0	0	0	0	0	0	0	0	0	0	2	0	0	0	0	0	0	0	0	0	D	0	0	0	0	0	0	0	0	0	0		4.5
MOE_D_164	Mönchsjochhütte	CH	0	1	0	2	2	0	1	32	0	0	0	0	0	0	0	0	0	0	0	0	1	0	0	0	0	0	0	0	0	0	D	0	0	0	0	0	0	0	0	0	0		5
MOE_D_165	Mönchsjochhütte	CH	0	1.5	1	0	1	1	1	28	1	0	0	0	0	0	0	0	0	0	0	2	0	1	0	0	0	1	0	0	0	0	D	0	0	0	0	0	1	0	0	0	0	2	3.5
MOE_D_166	Mönchsjochhütte	CH	0	0	1	1	1	1	0	28	1	1	0	0	0	0	0	0	0	0	1	2	3	0	0	1	0	0	0	2	1	2	D	0	1	0	1	0	1	1	0	1	0	2	3
MOE_D_167	Mönchsjochhütte	CH	0	0	1	0	1	1	0	31	1	2	0	0	1	0	0	0	0	0	1	1	4	2	0	0	0	3	2	1	2	2	D	0	1	0	1	0	0	1	1	0	0	2	2
MOE_D_168	Mönchsjochhütte	CH	0	1	0	1	0	0	0	51	0	1	0	0	0	0	0	0	0	0	0												D	0		0	1	0	0	0	0	0	0		2
MOE_D_169	Mönchsjochhütte	CH	0	1.5	0	1	1	0	1	53	0	3	0	0	1	1	1	0	0	0	0												D	0		0	1	0	1	0	0	0	0	2	3.5
MOE_D_170	Mönchsjochhütte	CH	0	1.5	0	2	1	0	1	25	0	1	0	0	0	1	1	1	0	0	0												D	0		0	1	0	1	0	0	0	0		4.5
MOE_D_171	Mönchsjochhütte	CH	0	2	0	2	2	1	0	24	1	2	1	0	0	0	0	0	0	0	1												D	0		0	1	0	0	1	0	0	0	2	6
MOE_D_174	Mönchsjochhütte	CH	1	0	0	0	1	0	1	50	1	1	0	0	1	0	0	0	1	0	0												D	0		0	1	1	1	1	1	1	0	2	2
MOE_D_175	Mönchsjochhütte	CH	0	1	0	1	1	1	0	55	0	3	0	0	0	0	0	0	0	0	0												D	0		0	2	0	0	0	0	0	1	2	3
MOE_D_176	Mönchsjochhütte	CH	0	1	0	1	2	0	1	20	0	0	0	0	0	0	1	0	0	0	0												D	0		0	0	0	1	0	0	0	0		4
MOE_D_177	Mönchsjochhütte	DE	0	0.5	0	2	3	0	0	33	1	0	0	0	0	0	2	0	1	0	3	1	1	0	0	0	1	2	0	0	0	2	D	0	0	0	0	0	1	0	1	0	0		5.5
MOE_D_178	Mönchsjochhütte	CH	2	1.5	1	1	0	0	0	29	0	0	0	0	0	0	0	0	0	0	0	0	0	0	0	0	0	0	0	0	0	0	D	0	0	0	0	0	0	0	0	0	0		5.5
MOE_D_179	Mönchsjochhütte	DE	0	1.5	0	2	1	0	0	27	0	1	0	0	0	0	0	0	0	0	2	0	1	0	0	0	0	1	0	0	0	2	D	0	0	0	1	0	0	0	0	0	0		4.5
MOE_D_180	Mönchsjochhütte	DE	0	1	0	1	1	0	0	28	1	2	0	0	0	3	2	0	4	0	3	2	3	0	0	0	1	1	0	3	1	4	D	1	1	0	1	1	1	1	0	1	0	2	3
MOE_D_181	Mönchsjochhütte	CH	0	1	0	2	2	0	1	28	0	0	0	0	0	0	0	0	0	0	0	0	0	0	0	0	0	0	0	0	0	0	D	0	0	0	0	0	0	0	0	0	0		5
MOE_D_182	Mönchsjochhütte	DE	0	0	0	0	1	0	1	48	0	1	0	0	1	0	0	0	0	0	0												D	0		0	1	0	0	0	2	0	0		1
MOE_D_183	Mönchsjochhütte	DE	0	0	0	0	0	0	0	54	0	0	0	0	0	0	0	0	0	0	0												D	0		0	0	0	0	0	1	0			0
MOE_D_184	Mönchsjochhütte	CH	3	0.5	1	1	0	2	0	53	0	0	0	0	0	0	0	0	0	0	0												D	0			0	0	0	0	0	0	1		5.5
MOE_D_185	Mönchsjochhütte	CH	2	1	0	2	2	2	0	24	0	1	0	0	0	0	0	0	0	0	0												D	0			1	0	0	0	0	0	0		7
MOE_D_186	Mönchsjochhütte		1	0.5	1	0	1	0	1	52	0	0	0	0	0	0	0	0	0	0	0												D	0		0	0	0	0	0	0	0			3.5
MOE_D_187	Mönchsjochhütte	CH	0	0	0	0	1	0	0	46	0	0	0	0	0	0	0	0	0	0	0												D	0			0	0	0	0	0	0			1
MOE_D_188	Mönchsjochhütte	CH	1	0	0	1	1	0	1	41	0	0	0	0	0	0	0	0	0	0	0												D	0			0	0	0	0	0	0			3
MOE_D_189	Mönchsjochhütte	AT	0	0.5	0	0	2	0	1	50	0	2	0	0	0	0	1	0	0	0	0												D	0		0	1	0	2	1	0	1	0	0	2.5
MOE_D_190	Mönchsjochhütte	AT	0	1	0	2	1	0	0	50	0	0	0	0	0	0	0	0	0	0	0												D	0			0	0	1	0	0	0	0	0	4
MOE_D_191	Mönchsjochhütte	CH	0	1	0	2	1	0	0	70	1	0	0	0	0	0	0	0	0	0	0												D	0		0	0	0	0	0	0	0	0	0	4
MOE_D_192	Mönchsjochhütte	CH	0	1	0	2	1	0	1	65	0	0	0	0	0	0	0	0	0	0	0												D	0		0	0	0	0	0	0	0	0	0	4
MOE_D_193	Mönchsjochhütte	DE	0	0.5	1	1	1	0	0	39	0	0	0	0	0	0	1	0	0	0	0	0	0	0	0	0	0	2	0	0	0	0	D	0	0	1	0	0	1	0	0	0	0		3.5
MOE_D_194	Mönchsjochhütte	DE	0	0.5	0	2	2	0	0	41	1	1	0	0	0	1	2	0	0	0	0	1	1	0	0	0	0	1	0	0	0	0	D	0	0	1	0	0	1	0	1	0	0		4.5
MOE_D_196	Mönchsjochhütte	CH	0	1.5	1	2	3	2	0	49	0	0	0	0	0	0	0	0	0	0	0	0	1	0	0	0	0	0	0	0	0	0	D	0	0	0	0	0	0	0	0	0	1		7.5
MOE_D_197	Mönchsjochhütte	DE	0	0.5	0	2	1	0	1	40	0	0	0	0	0	0	0	0	0	0	0	1	1	0	0	0	0	1	0	0	0	1	D	0	0	0	0	0	1	0	0	0	0		3.5
MOE_D_198	Mönchsjochhütte	CH	0	0.5	1	2	0	2	1	62	1	0	1	0	0	1	0	0	0	0	0	0	1	0	0	0	0	0	0	1	0	0	D	0	0	0	0	0	0	1		0	0		3.5
MOE_D_199	Mönchsjochhütte	CH	0	0.5	0	2	2	1	0	30	0	2	0	0	0	0	1	0	0	0	0	0	2	0	0	0	0	0	0	0	0	0	D	0	0	0	1	0	1	0	0	0	1		4.5
MOE_D_200	Mönchsjochhütte	CH	0	0	0	1	2	1	1	50	0	1	1	0	0	0	1	1	1	1	0	0	1	0	0	0	0	0	0	0	0	1	D	0	0	0	1	1	1	0	1	1	0	2	3
MOE_D_201	Mönchsjochhütte	CH	1	0	0	2	1	1	0	54	0	0	0	0	0	0	1	0	0	0	0	0	1	0	0	0	0	0	0	0	0	0	D	0	0	0	0	0	0	0	0	0	1		4
MOE_D_202	Mönchsjochhütte	CH	0	1	1	2	3	1	0	31	0	0	0	0	0	0	0	0	0	0	0												D	0		1	0	0	1	0	0	0	1		7
MOE_D_203	Mönchsjochhütte	CH	0	1.5	0	1	2	2	1	30	0	0	0	0	0	0	0	0	0	0	0												D	0		1	0	0	1	0	1	0	1		4.5
MOE_D_204	Mönchsjochhütte	BE	1	0.5	0	1	0	0	1	22	0	1	0	0	0	1	1	0	1	1	0												D	0		0	0	0	0	1	0	0	0		2.5
MOE_D_205	Mönchsjochhütte	BE	1	0	1	2	0	0	0	23	0	0	2	0	1	0	0	1	0	0	0												D	0		0	0	0	0	1	1	0	0		4
MOE_D_206	Mönchsjochhütte	DE	0	1.5	0	1	2	0	0	41	2	0	2	0	0	0	1	0	1	0	0												D	0		0	0	1	1	1	1	0	0		4.5
MOE_D_207	Mönchsjochhütte	DE	0	0	0	2	0	0	0	43	0	0	0	0	0	0	0	0	0	0	0												D	0		0	0	0	0	0	0	0	0		2
MOE_D_208	Mönchsjochhütte	SLO	0	0.5	0	1	1	0	1	39	0	0	0	0	0	0	0	0	0	0	0												D	0			0	0	0	0	0	0	0		2.5
MOE_D_209	Mönchsjochhütte	DE	0	1	0	2	1	0	1	27	0	0	0	0	0	0	1	0	3	2	0												D	0		0	0	0	0	0	0	0			4
MOE_D_210	Mönchsjochhütte	DE	0	1	0	2	0	0	1	59	1	0	1	0	0	1	1	1	0	0	0												D	0		0	0	2	1	1	0	0	0	0	3
MOE_D_211	Mönchsjochhütte	DE	0	0	1	0	0	0	0	53	0	0	0	0	0	1	1	0	0	0	0												D	0		0	0	0	1	0	0	0	0	0	1
MOE_D_212	Mönchsjochhütte	DE	0	0.5	0	1	1	0	1	42	2	2	0	0	0	0	1	1	0	0	0												D	0		0	1	0	0	1	0	0	0	0	2.5
MOE_D_213	Mönchsjochhütte	DE	0	0	0	0	0	0	0	42	1	2	1	0	0	0	3	1	1	0	2												D	1		0	1	1	1	0	0	1	0		0
MOE_D_214	Mönchsjochhütte	CH	0	0	0	1	0	0	1	58	0	0	0	0	0	0	0	0	0	0	0												D	0		0	0	0	0	0	0	0	0		1
MOE_D_215	Mönchsjochhütte	NL	0	0.5	0	2	1	0	0	56	1	0	2	0	0	1	0	0	0	0	0												D	0		0	0	0	0	1	0	0	0	0	3.5
MOE_D_216	Mönchsjochhütte	CH	0	1	0	2	0	0	1	63	0	0	0	0	0	0	0	0	0	0	0												D	0			0	0	0	0	0	0	0		3
MOE_D_217	Mönchsjochhütte	CH	0	0	0	1	0	1	0	63	0	0	0	0	0	0	0	0	0	0	0												D	0			0	0	0	0	0	0			1
MOE_D_218	Mönchsjochhütte	CH	3	0	0	1	0	0	1	65	0	0	0	0	0	0	0	0	0	0	0												D	0			0	0	0	0	0	0			4
MOE_D_219	Mönchsjochhütte	DE	0	1	0	1	2	0	0	54	0	0	0	0	0	0	0	0	0	0	0												D	0			0	0	0	0	0	0	0		4
MOE_D_220	Mönchsjochhütte	DE	0	1.5	0	1	0	0	0	53	2	1	2	0	0	1	1	0	0	0	1												D	1			1	0	1	1	0	1			2.5
MOE_D_221	Mönchsjochhütte	CH	0	0.5	0	1	1	0	1	42	0	0	0	0	0	0	0	0	0	0	0												D	0			0	0	0	0	0	0	0		2.5
MOE_D_222	Mönchsjochhütte	DE	0	0	0	0	1	0	0	51	0	0	1	0	0	0	0	0	0	0	0												D	0			0	0	1	0	0	0	0		1
MOE_D_223	Mönchsjochhütte	CH	1	0	0	2	2	2	0	51	0	0	0	0	0	0	0	0	0	0	0	0	0	0	0	0	0	0	0	0	0	0	D	0	0	0	0	0	0	0	0	0	1		5
MOE_D_224	Mönchsjochhütte	CH	0	1.5	0	1	1	2	0	64	0	0	0	0	0	0	0	0	0	0	0												D	0			0	0	0	0	0	0	1		3.5
MOE_D_225	Mönchsjochhütte	DE	0	1	0	2	1	2	0	40	0	0	1	0	0	0	2	0	0	1	0												D	0		0	0	0	2	0	2	0	0	0	4
MOE_D_226	Mönchsjochhütte	CH	0	0	0	0	0	2	0	53	2	0	3	0	3	1	3	0	0	0	0												D	1			0	0	2	2	2	0	0		0
MOE_D_227	Mönchsjochhütte	CH	2	0.5	0	2	0	2	0	54	0	0	0	0	0	0	0		0	0	0	0	0	0	0	0	0	0	0	0	0	0	D		0	1	0	0	1	0	2	0	0		4.5
MOE_D_228	Mönchsjochhütte	CH	0	0	1	1	1	2	0	53	0	0	1	0	0	1	1	0	0	0	0	1	0	0	0	0	0	1	0	1	0	0	D	0	0	0	0	0	0	1	1	0		2	3
MOE_D_229	Mönchsjochhütte	CH	0	1.5	1	1	3	2	1	31	0	0	0	0	0	0	0	0	0	0	0	0	0	0	0	0	0	0	0	0	0	0	D	0	0	0	0	0	0	0	0	0	0		6.5
MOE_D_230	Mönchsjochhütte		0	0	0	2	1	2	0	47	0	0	0	0	0	0	0	0	0	0	0	0	0	0	0	0	0	0	0	0	0	0	D	0	0	0	0	0	0	0	0	0	1		3
MOE_D_231	Mönchsjochhütte	CH	2	0	0	0	1	2	0	18	1	0	0	0	0	0	0	0	0	0	0	0	0	0	0	0	0	0	0	0	0	0	D	0	0	0	0	0	0	1	0	0	1		3
MOE_D_232	Mönchsjochhütte	CH	2	0.5	0	2	1	2	0	52	0	0	0	0	0	0	0	0	0	0	0	0	0	0	0	0	0	0	0	0	0	0	D	0	0	0	0	0	0	0	0	0	1		5.5
MOE_D_233	Mönchsjochhütte	CH	0	2	1	1	1	0	0	62	0	0	0	0	0	0	0	0	0	0	0	0	0	0	0	0	0	0	0	0	0	0	D	0	0	0	0	0	0	0	0	0	0		5
MOE_D_234	Mönchsjochhütte	DE	0	0	1	2	2	0	0	40	0	0	0	0	0	1	1	0	0	0	0	0	3	0	0	0	1	1	1	1	0	0	D	0	0	0	0	0	0	0	0	0	0		5
MOE_D_235	Mönchsjochhütte	AT	0	0	0	2	1	1	0	62																							D												3
MOE_D_236	Mönchsjochhütte	CH	0	1.5	1	2	1	0	1	34	0	0	0	0	0	0	0	0	0	0	0												D	0			0	0	0	0	0	0	0		5.5
MOE_D_237	Mönchsjochhütte	CH	0	1.5	0	2	0	0	0	67	0	1	0	0	0	0	0	0	0	0	0												D	0		0	1	0	0	0	1	0	0	2	3.5
MOE_D_238	Mönchsjochhütte	CH	2	2	0	2	1	2	0	34	0	0	0	0	0	0	0	0	0	0	0	0	1	0	0	0	0	0	0	1	0	0	D	0	0	0	0	0	0	0	0	0	1		7
MOE_D_239	Mönchsjochhütte	DE	0	0.5	0	2	1	0	1	31	1	0	2	0	0	0	1	1	0	0	0	0	2	1	0	0	0	1	0	0	0	0	D	0	0	0	0	0	1	1	0	0	0	2	3.5
MOE_D_240	Mönchsjochhütte	CH	0	0	0	2	0	2	0	38	0	1	0	0	0	0	1	0	0	0	1	1	2	0	0	0	0	0	0	0	0	1	D	0	0	0	1	0	0	0	0	0	1	2	2
MOE_D_241	Mönchsjochhütte	DE	0	1	1	2	2	0	0	33	0	2	0	0	0	1	1	0	0	0	0	0	1	0	0	0	0	0	1	0	0	1	D	0	0	0	1	0	1	0	0	0	0	0	6
MOE_D_242	Mönchsjochhütte	DE	0	0.5	0	1	3	0	0	32	2	1	0	0	0	1	3	0	0	0	0	0	4	0	0	0	0	1	0	0	1	1	D	0	0	0	1	0	2	1	0	1	0	0	4.5
MOE_D_243	Mönchsjochhütte	CH	0	1.5	0	1	1	0	1	47	0	0	0	0	0	0	0	0	0	0	0	1	2	0	0	0	1	1	0	0	2	2	D	0	1	0	0	0	0	0	0	0	0		3.5
MOE_D_244	Mönchsjochhütte	CH	0	0	0	2	2	0	0	45	0	0	0	0	0	0	0	0	0	0	0	0	0	0	0	0	0	0	0	0	0	0	D	0	0	0	0	0	0	0	0	0	0	0	4
MOE_D_245	Mönchsjochhütte	CH	2	0	0	1	0	0	1	33	0	0	2	0	0	0	1	0	0	0	0												D	0			1	0	1	0	0	0	0	0	3
MOE_D_246	Mönchsjochhütte	DE	0	0.5	1	1	0	0	0	29	0	0	0	0	0	0	0	0	0	0	0												D	0			0	0	0	0	0	0	0		2.5
MOE_D_247	Mönchsjochhütte	DE	0	0	0	1	0	0	1	55	0	1	1	0	0	0	2	0	0	0	0												D	0		0	1	0	1	0	1	0	0	0	1
MOE_D_248	Mönchsjochhütte	DE	0	2	0	1	0	0	0	50	0	0	0	0	0	0	0	0	0	0	0												D	0		0	0	0	0	0	0	0	0	0	3
MOE_D_249	Mönchsjochhütte	DE	0	1.5	0	2	0	0	1		0	0	0	0	0	0	3	0	0	0	0	1	1	0	0	0	0	2	1	1	0	1	D	0	0	0	0	1	2	0	1	0	1		3.5
MOE_D_250	Mönchsjochhütte	DE	0	1.5	0	0	2	0	0	28	0	0	0	0	0	0	2	0	1	0	0	0	0	0	0	0	0	1	0	1	0	0	D	0	0	0	1	1	1	0	3	1	1		3.5
MOE_D_251	Mönchsjochhütte	CH	2	0.5	0	0	1	0	0	62	1	0	0	0	1	2	2	0	0	0	0												D	0			0	0	1	0	1	0			3.5
MOE_D_252	Mönchsjochhütte	ES	0	0	0	2	1	0	1	40	2	2	2	0	0	0	0	0	0	0	0												D	0		0	1	0	0	0	0	0	0		3
MOE_D_253	Mönchsjochhütte	DE	0	2.5	0	1	0	0	0	47	1	4	2	0	0	1	2	3	4	2	0	0	0	0	0	0	0	0	0	0	0	0	D	1	0	0	2	1	1	1	1	1		2	3.5
MOE_D_254	Mönchsjochhütte	DE	0	1	0	0	0	0	0	62	0	0	0	0	0	0	0	0	0	0	0	0	0	0	0	1	0	0	0	0	0	0	D	0	0	0	0	0	1	0	0	0	0		1
MOE_D_255	Mönchsjochhütte	CH	2	2	0	2	1	2	1	52	0	1	1	0	0	0	0	0	0	0	0	0	2	0	0	0	0	1	1	1	0	0	D	0	0	0	1	0	0	1	0	0	0	2	7
MOE_D_256	Mönchsjochhütte	CH	0	0	0	2	2	2	0	54	1	0	0	0	0	0	0	0	0	0	0	0	0	0	0	0	0	0	0	1	0	0	D	0	0	0	0	0	0	0	0	0	1	2	4
MOE_D_257	Mönchsjochhütte	CH	0	0	0	1	0	1	0	43	1	0	1	0	0	0	1	0	0	0	0	0	0	0	0	0	0	2	0	1	0	1	D	0	0	0	0	0	0	1	0	0	0		1
MOE_D_259	Mönchsjochhütte	CH	0	0.5	0	0	2	2	1	32	1	0	0	0	0	0	0	0	0	0	0	0	1	0	0	0	0	0	0	0	0	0	D	0	0	0							0		2.5
MOE_D_260	Mönchsjochhütte	CH	0	0.5	0	1	1	2	0	30	0	0	0	0	0	0	0	0	0	0	0	0	0	0	0	0	0	0	0	0	0	0	D	0	0	0	0	0	0	0	0	0	1	2	2.5
MOE_D_261	Mönchsjochhütte	CH	0	1	0	1	1	2	0	43	0	0	0	0	0	0	0	0	0	0	0	0	2	0	0	0	0	0	0	0	0	0	D	0	0	0	0	0	0	0	0	0	0		3
MOE_D_262	Mönchsjochhütte	DE	0	0	1	2	0	0	0	53	0	1	0	0	0	0	1	0	0	0	0	1	2	1	1	2	1	2	1	1	1	1	D	0	1	0	0	0	1	0	1	0	0		3
MOE_D_263	Mönchsjochhütte	DE	0	1	0	2	3	0	0	53	1	2	1	0	0	0	2	1	2	1	2	1	0	0	0	0	0	1	0	1	0	0	D	1	0	0	1	1	1	1	0	1	0		6
MOE_D_264	Mönchsjochhütte	DE	1	2	0	2	2	1	0	32	0	0	0	0	1	0	4	0	0	0	0	0	0	0	0	1	0	0	0	1	0	0	D	0	0	0	0	0	2	0	0	0		2	7
MOE_D_265	Mönchsjochhütte	CH	0	1.5	0	2	1	1	0	48	1	2	0	0	0	0	1	0	0	0	0	1	4	1	0	0	1	1	0	0	0	1	D	0	1	0	1	0	1	0	0	0	0	2	4.5
MOE_D_266	Mönchsjochhütte	DE	0	2.5	1	2	2	1	0	26	0	3	1	0	0	0	1	0	0	1	3	0	2	0	0	0	0	1	0	0	0	1	D	1	0	0	2	0	1	1	0	1	0	2	7.5
MOE_D_267	Mönchsjochhütte	CH	0	0.5	1	2	0	1	0	58	0	0	0	0	0	0	0	0	0	0	0	0	2	1	0	0	1	0	0	0	0	1	D	0	0	1	0	0	0	0	0	0	0		3.5
MOE_D_268	Mönchsjochhütte	CH	1	0	0	1	1	1	0	35	1	1	0	0	0	0	1	0	0	1	0	1	1	0	0	0	1	1	0	0	2	1	D	0	1	0	0	0	0	0	2	0	1		3
MOE_D_269	Mönchsjochhütte	CH	2	0.5	1	2	0	0	0	50	1	0	0	0	0	0	0	0	0	0	0												D	0		0	0	0	0	0	0	0	0		5.5
MOE_D_270	Mönchsjochhütte	CH	0	1.5	0	0	1	0	1	52	0	0	0	0	0	0	0	0	0	0	0												D	0			0	0	0	0	0	0	0		2.5
MOE_D_271	Mönchsjochhütte	SLK	0	0.5	0	2	1	0	0	56	0	0	0	0	0	0	0	0	0	0	0												D	0		0	0	0	0	0	1	0	0		3.5
MOE_D_272	Mönchsjochhütte	DE	0	2	0	2	2	0	1	49	0	0	0	0	0	0	0	0	0	0	0												D	0		0	0	0	1	0	0	0	0	0	6
MOE_D_273	Mönchsjochhütte	DE	0	0.5	0	2	1	0	0	50	0	0	0	0	0	0	1	0	0	0	0												D	0		0	0	0	1	0	0	0	0	0	3.5
MOE_D_274	Mönchsjochhütte	DE	0	0	0	1	1	0	0	45	1	0	0	0	0	0	0	0	0	0	0												D	0		0	0	0	0	0	0	0	0	2	2
MOE_D_275	Mönchsjochhütte	DE	0	0.5	1	0	1	0	0	41	1	0	1	0	0	1	1	1	0	0	1												D	0		0	0	0	1	1	0	0	0	0	2.5
MOE_D_276	Mönchsjochhütte	CH	0	1	0	2	1	0	0	54	0	1	0	0	0	0	0	0	0	0	0												D	0		0	1	0	0	0	0	0	0	2	4
MOE_D_277	Mönchsjochhütte	CH	0	0.5	1	2	0	0	1	19	1	0	1	0	0	1	1	0	0	0	0												D	0		0	0	0	2	2	2	0	0	0	3.5
MOE_D_278	Mönchsjochhütte	CH	0	1	0	0	2	0	0	21	1	0	1	0	0	0	1	0	0	0	0												D	0		0	0	0	1	1	0	0	0	0	3
MOE_D_279	Mönchsjochhütte	CH	1	1	0	2	2	0	1	51	1	1	1	0	0	0	0	0	0	0	0												D	0		0	0	0	0	0	0	0			6
MOE_D_280	Mönchsjochhütte	CH	1	2	0	2	1	0	0	23	0	0	0	0	0	0	0	0	0	0	0												D	0			0	0	0	0	0	0	0		6
MOE_D_281	Mönchsjochhütte	DE	0	0	0	1	0	0	1	51	0	0	2	0	0	1	1	0	0	0	0												D	0		0	0	0	0	0	0	0	0	0	1
MOE_D_282	Mönchsjochhütte	CH	0	0	1	1	0	0	0	60	0	0	2	0	0	2	1	0	0	0	0												D	0		0	0	0	0	0	0	0	0	0	2
MOE_D_283	Mönchsjochhütte	CH	0	0	0	1	0	0	0	53	0	0	0	0	0	0	0	0	0	0	0												D	0			0	0	0	0	0	0	0		1
MOE_D_284	Mönchsjochhütte	CH	0	1	0	2	1	0	0	46	0	1	0	0	0	0	0	0	0	0	0												D	0			0	0	0	0	0	0	0	2	4
MOE_D_285	Mönchsjochhütte	IT	2	0.5	0	1	1	0	1	45	0	1	0	0	0	0	0	0	0	0	0												D	0			1	0	0	0	0	0	0		4.5
MOE_D_286	Mönchsjochhütte	CH	0	2	0	2	2	0	1	45	0	1	0	0	0	0	0	0	0	0	0												D	0		0	1	0	0	0	1	0	0		6
MOE_D_287	Mönchsjochhütte	CH	0	0	0	1	0	1	1	70	0	0	0	0	0	0	1	0	0	0	0												D	0		0	0	0	1	0	1	0			1
MOE_D_288	Mönchsjochhütte	CH	0	0	0	0	0	0	0	71	0	0	0	0	0	0	0	0	0	0	0												D	0			0	0	0	0	0	0			0
MOE_D_289	Mönchsjochhütte	CH	0	0	0	2	2	0	1	40	0	0	0	0	0	0	0	0	0	0	0												D	0		0	0	0	0	0	0	0	0		4
MOE_D_290	Mönchsjochhütte	NL	0	0.5	0	2	0	0	0	57	3	1	3	2	0	2	2		2	1	0												D			0	3	0	0	0	1	1	0	2	2.5
MOE_D_291	Mönchsjochhütte	NL	0	1.5	0	2	0	0	1	57	1	0	2	0	0	0	0	0	0	0	0												D	0		0	0	0	1	1	1	0	0	0	3.5
MOE_D_292	Mönchsjochhütte	CH	0	0	0	0	0	0	0	60	0	0	0	0	0	0	0	0	0	0	0												D	0		0	0	0	0	0	0	0	0		0
MOE_D_293	Mönchsjochhütte	DE	1	0	0	1	2	0	0	39	0	1	0	0	0	0	1	0	0	0	0												D	0		0	1	0	0	0	0	0	0		4
MOE_D_294	Mönchsjochhütte	DE	1	0.5	1	0	1	0	0	54	0	0	0	0	0	0	0	0	0	0	0												D	0			0	0	0	0	1	0	0	0	3.5
MOE_D_295	Mönchsjochhütte	DE	2	0.5	0	1	2	0	0	41	0	1	0	0	0	0	0	0	0	0	0												D	0		0	1	0	0	0	0	0	0	2	5.5
MOE_D_296	Mönchsjochhütte	DE	0	1	0	0	2	0	0	44	0	0	1	0	0	0	0	0	0	0	0												D	0			0	0	0	0	2	0	0	0	3
MOE_D_297	Mönchsjochhütte	CH	0	0.5	0	2	1	2	0	35	0	0	0	0	0	0	0	0	0	0	0	0	0	0	0	0	0	0	0	0	0	0	D	0	0	0	0	0	0	0	0	0	1		3.5
MOE_D_298	Mönchsjochhütte	PL	0	1	0	1	0	2	1	48	0	2	0	0	0	1	1	0	0	0	0	0	1	0	0	0	0	1	0	0	0	0	D	0	0	0	1	0	0	0	1	0	1		2
MOE_D_299	Mönchsjochhütte	CH	0	0.5	0	2	1	2	1	57	0	2	0	0	0	0	0	0	0	0	0												D	0		0	1	0	1	0	2	0	0		3.5
MOE_D_300	Mönchsjochhütte	CH	0	0	0	1	0	2	0	34	0	0	1	0	0	0	0	0	0	0	0	0	0	0	0	0	0	0	0	0	0	0	D	0	0	0	0	0	0	0	0	0	1		1
MOE_D_301	Mönchsjochhütte	CH	0	1.5	0	1	1	2	0	62	0	2	0	0	0	0	0	0	4	0	0												D	0		0	0	0	0	0	0	0	1		3.5
MOE_D_302	Mönchsjochhütte	CH	0	0	0	1	0	1	0	34	0	0	0	0	0	0	0	0	0	0	0												D	0		0	0	0	1	0	0	0	1		1
MOE_D_303	Mönchsjochhütte	CH	0	0	0	2	1	1	1	25	0	0	0	0	0	0	3	0	0	0	0												D	0		0	0	0	2	0	0	0	1		3
MOE_D_307	Mönchsjochhütte	CH	0	1	0	1	1	2	0	50	0	2	0	0	0	0	0	0	0	0	0	0	1	0	0	0	0	0	0	0	0	0	D	0	0	0	1	0	0	0	0	0	0	2	3
MOE_D_308	Mönchsjochhütte	CH	0	1	0	1	1	2	1	51	0	2	0	0	0	0	0	0	0	0	0												D	0		0	1	0	0	0	0	0	0		3
MOE_D_309	Mönchsjochhütte	CH	0	0.5	0	0	1	2	0	52	0	2	0	0	0	0	0	0	0	0	0	0	1	0	0	0	0	0	0	0	0	0	D	0	0	0	1	0	0	0	1	0	0	2	1.5
MOE_D_310	Mönchsjochhütte	CH	1	0.5	0	1	2	0	1	40	0	0	0	0	0	0	0	0	0	0	0	0	0	0	0	0	0	0	0	0	0	0	D	0	0	0	0	0	0	0	0	0	1		4.5
MOE_E_001	Mönchsjochhütte	GB	0	0	0	1	3	0	0	41	0	0	1	0	0	0	0	1	0	0	0	0	1	0	0	0	0	0	0	1	0	0	E	0	0	0	0	0	1	1	0	0	0	2	4
MOE_E_002	Mönchsjochhütte	GB	0	0	0	2	1	0	0	52	0	0	0	0	0	0	0	0	2	0	0	0	0	0	0	0	0	0	0	5	0	0	E	0	0	0	0	0	0	0	2	0	0	0	3
MOE_E_003	Mönchsjochhütte	GB	0	0.5	0	0	0	0	1	38	0	0	0	0	0	0	0	0	0	0	0												E	0			0	0	1	0	0	0	0	2	0.5
MOE_E_004	Mönchsjochhütte	GB	0	0.5	0	2	2	0	0	38	1	0	0	0	0	0	0	0	0	0	0												E	0		0	0	0	0	0	0	0	0	2	4.5
MOE_E_005	Mönchsjochhütte	AU	0	1	0	2	0	0	0	60	0	0	1	0	0	1	0	0	1	0	0												E	0		0	0	0	0	1	0	0	0	2	3
MOE_E_006	Mönchsjochhütte	US	0	0.5	1	2	2	0	0	20	1	1	1	0	0	0	1	0	0	0	0												E	0		0	1	0	1	1	0	1	0	2	5.5
MOE_E_007	Mönchsjochhütte	US	0	1	1	0	1	0	1	22	1	3	2	0	0	0	2	0	0	0	1												E	1		0	2	0	1	1	2	1	0	2	3
MOE_E_008	Mönchsjochhütte	TW	0	1.5	0	0	2	0	1	50	0	1	0	0	0	0	2	0	0	0	0												E	0		0	0	0	0	0	1	0	0		3.5
MOE_E_009	Mönchsjochhütte	US	0	0	0	1	1	0	0	47	1	3	1	0	0	0	1	0	0	1	1												E	1		0	1	0	1	1	0	1	0	2	2
MOE_E_010	Mönchsjochhütte	US	0	0.5	1	1	2	0	1	28	0	1	0	0	0	0	0	0	0	0	0	1	1	0	0	0	0	1	0	0	1	2	E	0	0	0	1	0	0	0	0	0	0		4.5
MOE_E_011	Mönchsjochhütte	US	0	0	0	1	1	0	0	34	1	1	1	0	0	0	1	0	0	0	1	3	4	0	0	0	2	2	0	0	0	5	E	0	1	0	1	0	1	0	0	0	0		2
MOE_E_012	Mönchsjochhütte	GB	0	0	0	1	1	0																									E				0	0	0	0	0	0	0	2	2
MOE_E_013	Mönchsjochhütte	NL	0	1	0	2	0	0	0	37	1	0	0	0	0	0	0	0	0	0	0												E	0			0	0	0	0	0	0	0		3
MOE_E_014	Mönchsjochhütte	NL	1	1	0	0	0	0	1	34	1	1	0	0	0	0	0	0	0	0	0												E	0			1	0	0	0	0	0	0		2
MOE_E_015	Mönchsjochhütte	US	0	0.5	1	0	1	0	0	63	0	0	0	0	0	0	0	0	0	0	0												E	0		0	0	0	0	0	0	0	1	2	2.5
MOE_E_017	Mönchsjochhütte	US	0	1	0	1	0	0	0	47	0	0	0	0	0	0	0	0	0	0	0												E	0		0	0	0	0	0	0	0	0		2
MOE_E_018	Mönchsjochhütte	GB	0	0	0	1	2	0	1	48	2	1	2	0	0	1	1	0	2	0	0												E	1		0	1	0	1	2	0	1	0		3
MOE_E_019	Mönchsjochhütte	GB	0	0	0	2	2	0	0	54	0	0	1	0	0	0	0	0	0	0	0												E	0		0	0	0	0	1	0	0	0	0	4
MOE_E_020	Mönchsjochhütte	GB	0	0.5	0	0	0	0	1	55	0	1	0	0	0	0	1	0	0	1	0												E	0		0	1	0	1	0	2	0	0		0.5
MOE_E_021	Mönchsjochhütte	GB	0	0	0	0	2	0	0	53	2	1	1	0	0	0	1	0	0	0	1												E	0		0	1	0	1	1	0	1	0	2	2
MOE_E_022	Mönchsjochhütte	GB	0	1	0	0	1	0	1	53	0	1	0	0	0	0	1	0	0	0	0												E	0		0	1	0	1	0	0	0	0	0	2
MOE_E_023	Mönchsjochhütte	GB	0	0.5	0	1	2	0	0	52	0	1	1	0	0	0	0	0	0	0	0												E	0		0	0	0	0	0	0	0	0	0	3.5
MOE_E_024	Mönchsjochhütte	GB	0	0.5	0	0	1	0	0	59	0	0	0	0	0	0	0	0	0	0	0												E	0			0	0	0	0	0	0	0	2	1.5
MOE_E_025	Mönchsjochhütte	GB	0	0	0	0	0	0	0	54	0	2	0	0	0	0	0	0	0	0	0												E	0		0	1	0	0	0	1	0	0	2	0
MOE_E_026	Mönchsjochhütte	GB	0	0	1	0	1	0	0	46	1	0	1	0	0	0	0	0	0	0	0												E	0		0	0	0	0	0	0	0	0		2
MOE_E_027	Mönchsjochhütte	US	0	0.5	0	1	2	0	1	69	0	0	0	0	0	0	0	0	0	0	0												E	0		0	0	0	1	0	1	0	0		3.5
MOE_E_028	Mönchsjochhütte	US	0	0	0	2	2	0	0	72	0	0	0	0	0	0	0	0	0	0	0												E	0		0	0	0	0	0	0	0	1	2	4
MOE_E_029	Mönchsjochhütte	GB	0	1	1	1	1	0	1	40	0	0	0	0	0	0	0	0	0	0	0												E	0		0	0	0	0	0	0	0	0	2	4
MOE_E_030	Mönchsjochhütte	GB	0	0	1	1	2	0	0	55	1	0	0	0	0	0	0	0	0	0	0												E	0		0	0	0	0	0	0	0	0	2	4
MOE_E_031	Mönchsjochhütte		0	1	0	0	2	0	1	49	0	0	0	0	0	0	1	0	0	0	0												E	0			0	0	0	0	2	0	0	2	3
MOE_E_032	Mönchsjochhütte	GB	0	0	0	1	2	0	0	61																							E				0	0	0	0	0	0	0	2	3
MOE_E_033	Mönchsjochhütte	NZ	0	0.5	0	1	1	0	0	50	1	0	1	0	0	0	2	0	2	0	0												E	0			0	0	1	1	0	0	0	0	2.5
MOE_E_034	Mönchsjochhütte	NZ	1	0	0	1	1	0	1	45	3	0	4	0	0	0	3	2	2	1	0												E	1			0	1	1	1	0	0	0	2	3
MOE_E_035	Mönchsjochhütte	GB	0	1	0	1	2	0	0	34	1	3	3	0	1	0	0	2	0	3	0												E	1		0	1	0	1	1	0	1	0	0	4
MOE_E_036	Mönchsjochhütte	HU	0	1	0	1	2	0	1	34	0	0	0	0	0	0	0	0	0	0	0												E	0		0	0	0	0	0	0	0	0	0	4
MOE_E_037	Mönchsjochhütte	GB	0	1.5	1	2	0	0	1	36	1	0	0	0	0	0	1	0	0	0	0												E	0			0	0	0	0	0	0	0	0	4.5
MOE_E_038	Mönchsjochhütte	GB	0	0	0	2	2	0	0	38	0	1	0	0	0	0	0	0	0	0	0												E	0			1	0	0	0	0	0	0	0	4
MOE_E_039	Mönchsjochhütte	GB	0	0	1	0	0	0	1	68	1	1	0	0	0	0	0	0	0	0	0												E	0			0	0	0	0	0	0	0	0	1
MOE_E_040	Mönchsjochhütte	GB	0	0	1	1	0	0	1	68	0	1	0	0	0	0	0	0	0	0	0												E	0			0	0	0	0	0	0	0		2
MOE_E_041	Mönchsjochhütte	GB	0	0	0	2	1	0	1	60	0	0	1	0	0	0	1	0	0	0	0												E	0		0	0	0	1	1	0	0	0	0	3
MOE_E_042	Mönchsjochhütte	GB	1	0	0	1	1	0	0	60	1	1	1	0	0	0	0	0	0	0	1												E	0		0	1	0	0	1	0	0	0	0	3
MOE_E_043	Mönchsjochhütte	RO	0	0	0	0	1	0	0	29	0	0	0	0	0	0	0	0	0	0	0												E	0		0	0	0	0	0	0	0	0		1
MOE_E_044	Mönchsjochhütte	GB	0	1.5	0	0	2	0	1	68	0	0	0	0	0	0	0	0	0	0	0												E	0			0	0	0	0	0	0			3.5
MOE_E_045	Mönchsjochhütte	GB	2	0	0	2	2	0	0	63	1	1	1	0	0	0	1	1	0	1	0												E	0			1	0	1	1	0	1	0	0	6
MOE_E_046	Mönchsjochhütte	GB	0	1	0	2	0	0	1	63	0	0	0	0	0	0	0	0	0	0	0												E	0		0	0	0	0	0	0	0	0		3
MOE_E_047	Mönchsjochhütte	GB	0	0	0	2	1	0	0	66	0	0	0	0	0	0	0	0	0	0	0												E	0		0	0	0	0	0	0	0	0		3
MOE_E_048	Mönchsjochhütte	US	0	1	0	1	0	0	1	21	1	1	2	0	0	0	0	0	0	0	0												E	0		0	1	0	0	1	0	0	1		2
MOE_E_049	Mönchsjochhütte	US	0	1.5	0	2	2	0	1	51	0	1	0	0	0	0	0	0	0	0	0												E	0			1	0	2	0	2	1	0	2	5.5
MOE_E_050	Mönchsjochhütte	US	0	0	0	2	1	0	0	51	0	0	0	0	0	0	0	0	0	0	0												E	0		0	0	0	0	0	1	0	0	2	3
MOE_E_051	Mönchsjochhütte	US	0	0	0	1	1	0	0	18	0	1	0	0	0	0	0	0	0	0	0												E	0		0	1	0	0	0	1	0	0	0	2
MOE_E_052	Mönchsjochhütte	GB	0	0	0	2	1	0	1	49	0	0	0	0	0	0	0	0	0	0	0												E	0		0	0	0	0	0	0	0	0	0	3
MOE_E_053	Mönchsjochhütte	GB	0	0.5	0	2	1	0	0	50	0	1	0	0	0	0	0	0	0	0	0												E	0		0	1	0	1	0	0	0	0	0	3.5
MOE_E_054	Mönchsjochhütte	US	0	1.5	0	1	2	0	0	41	0	0	0	0	0	0	0	0	0	0	0												E	0		0	0	0	0	0	0	0	0	2	4.5
MOE_E_055	Mönchsjochhütte		1	1	0	1	2	0	1	37	0	0	0	0	0	0	0	0	0	0	0												E	0		0	0	0	0	0	0	0	0	2	5
MOE_E_056	Mönchsjochhütte	CA	0	1	0	1	1	0	1	35	0	0	0	0	0	0	0	0	0	0	0												E	0		0	0	0	0	0	1	0	0	0	3
MOE_E_057	Mönchsjochhütte	GB	0	0	0	2	1	0	0	34	0	1	1	0	0	0	1	0	0	0	0												E	0			1	0	1	1	0	1	0	0	3
MOE_E_058	Mönchsjochhütte	GB	0	0	0	0	1	0	1	41	0	0	0	0	0	0	1	0	0	0	0												E	0			0	0	1	0	0	0	0		1
MOE_E_059	Mönchsjochhütte		3	0	0	2	1	0	1	38	0	0	1	0	0	0	0	0	0	0	0												E	0									0		6
MOE_E_060	Mönchsjochhütte	ISR	3	0	0	2	1	0	1	39	0	2	0	0	0	0	2	0	0	0	0												E	0		0	1	0	1	0	0	0	1	0	6
MOE_E_061	Mönchsjochhütte	US	0	0	1	0	1	0	0	61	1	0	1	0	0	0	1	0	0	0	1												E	0		0	0	0	1	1	0	0	0		2
MOE_E_062	Mönchsjochhütte	US	0	0	1	0	1	0	1	60	4	4	5	0	0	2	3	0	0	0	0												E	1		0	1	0	1	1	0	1	0	2	2
MOE_E_063	Mönchsjochhütte	US	0	0	0	1	1	0	1	61	1	0	1	0	0	0	1	0	0	0	0												E	0			0	0	1	1	1	0	0	2	2
MOE_E_064	Mönchsjochhütte	US	0	0	0	0	0	0	0	62	2	0	0	0	0	0	3	1	0	0	1												E	0		0	0	0	2	1	0	0	0	2	0
MOE_E_065	Mönchsjochhütte	NL	0	0.5	0	1	0	0	0	30	3	5	3	1	1	2	3	0	0	2	3	1	2	1	0	1	2	2	0	0	1	1	E	1	1	0	2	0	2	2	1	1	0	0	1.5
MOE_E_066	Mönchsjochhütte	TR	0	0	0	1	0	0	1	29	0	1	0	0	0	0	0	0	0	0	0	1	4	0	0	0	0	4	1	4	4	3	E	0	1	0	0	0	1	0	2	0	0	2	1
MOE_E_067	Mönchsjochhütte	GB	1	1	0	2	2	2	0	35	1	0	0	0	0	0	1	0	0	0	0	0	0	0	0	0	0	2	0	1	0	0	E	0	0	0	0	0	2	0	1	0	1	2	6
MOE_E_068	Mönchsjochhütte	GB	2	1	0	2	3	0	0	68	0	0	0	0	0	0	0	0	0	0	0	0	0	0	0	0	0	0	0	0	0	0	E	0	0	0	0	0	1	0	0	0	1	2	8
MOE_E_069	Mönchsjochhütte	GB	1	0.5	1	2	1	0	0	62	0	1	0	0	0	0	1	0	0	0	0	0	0	0	0	0	0	0	0	0	0	0	E	0	0	0	1	0	1	0	1	0	0		5.5
MOE_E_070	Mönchsjochhütte	AU	0	1	0	2	1	0	0	54	0	0	0	0	0	0	0	0	0	0	0												E	0		0	0	0	0	0	0	0	0	0	4
MOE_E_071	Mönchsjochhütte	AU	0	0	0	1	3	0	1	52	0	1	0	0	0	0	0	0	0	0	0												E	0		0	1	0	1	0	1	0	0	2	4
MOE_E_072	Mönchsjochhütte	GB	0	0.5	0	2	2	0	0	30	0	1	0	0	0	0	0	1	0	1	0												E	0		0	1	0	0	0	0	0	0	0	4.5
MOE_E_073	Mönchsjochhütte	GB	0	0	0	1	1	0	1	28	0	0	0	0	0	1	0	0	0	0	0												E	0		0	0	0	0	0	0	0	0	0	2
MOE_E_074	Mönchsjochhütte	NL	1	0.5	0	1	0	0	1	53	2	0	2	0	0	0	3	0	0	0	1												E	0		0	0	0	1	1	0	0	0		2.5
MOE_E_075	Mönchsjochhütte	NL	0	1.5	0	1	0	0	0	56	1	0	1	0	0	0	1	0	0	0	0												E	0		0	0	0	1	1	0	0	0	0	2.5
MOE_E_076	Mönchsjochhütte	GB	0	0	1	2	2	0	1	40	2	0	2		0	2	5	1	0	0	4												E			1	1	0	2	1	0	1	0	0	5
MOE_E_077	Mönchsjochhütte	GB	0	1	0	1	2	0	0	41	1	0	1	0	0	0	1	0	0	0	0												E	0		1	0	0	1	1	0	0	0	2	4
MOE_E_078	Mönchsjochhütte	GB	0	0	0	2	1	0	0	59	0	0	0	0	0	0	0	0	0	0	0												E	0			0	0	0	0	0	0	0	0	3
MOE_E_079	Mönchsjochhütte	GB	0	0	0	2	1	0	1	62	0	3	0	0	0	0	0	0	0	0	0												E	0			2	0	0	0	0	0	0	0	3
MOE_E_080	Mönchsjochhütte	US	0	1	0	0	1	0	0	50	2	2	4	1	0	0	3	0	0	1	4												E	1		0	1	0	2	2	0	1	0	2	2
MOE_E_081	Mönchsjochhütte	AU	0	1.5	0	0	2	0	0	49	1	0	0	0	0	0	0	0	0	0	0												E	0			0	0	1	0	0	0	0	0	3.5
MOE_E_082	Mönchsjochhütte	AU	0	2	1	1	2	0	0	54	0	0	0	0	0	0	0	0	0	0	0												E	0		0	0	0	0	0	1	0	0	2	6
MOE_E_083	Mönchsjochhütte	GB	0	1.5	0	1	1	0	1	65	0	2	0	0	1	0	0	0	0	0	0												E	0			1	0	0	0	0	0	0	0	3.5
MOE_E_084	Mönchsjochhütte	GB	0	0	0	1	3		0	62	0	1	0	0	0	0	1	0	0	0	0												E	0			0	0	0	0	0	0	0	2	4
MOE_E_085	Mönchsjochhütte	AU	0	0	0	1	2	0	0	63	0	0	0	0	0	0	1	0	0	0	0												E	0		0	0	0	1	0	0	0	0	0	3
MOE_E_086	Mönchsjochhütte	CA	0	1	0	2	1	0	1	49	0	0	0	0	0	0	1	0	0	0	0												E	0		0	0	0	1	0	0	0	0	2	4
MOE_E_087	Mönchsjochhütte	CA	0	0	0	2	3	0	0	51	0	1	0	0	0	0	0	0	0	0	0												E	0		0	1	0	0	0	0	0	0	2	5
MOE_E_088	Mönchsjochhütte	CH	1	1	0	0	2	0	1	46	0	0	1	0	0	0	0	0	0	0	0	0	1	0	0	0	0	1	1	0	0	0	E	0	0	0	0	0	0	1	0	0	0		4
MOE_E_089	Mönchsjochhütte	NZ	0	1.5	0	1	2	0	0	29	0	0	0	0	0	0	0	0	0	0	0												E	0		0	0	0	1	0	1	0	0	0	4.5
MOE_E_090	Mönchsjochhütte	IRL	0	2	0	1	1	0	0	37	0	0	0	0	0	0	0	0	0	0	0												E	0		0	0	0	0	0	0	0	1	2	4
MOE_E_091	Mönchsjochhütte	US	2	0.5	1	1	1	0	0	41	0	1	1	0	0	0	0	0	0	0	0												E	0		0	1	0	0	0	0	0	0	2	5.5
MOE_E_092	Mönchsjochhütte	US	0	0	0	2	2	0	1	38	0	0	0	0	0	0	0	0	0	0	0												E	0		0	0	0	0	0	1	0	0		4
MOE_E_093	Mönchsjochhütte	US	0	0	1	1	2	0	1	33	0	1	1	0	0	0	1	0	0	0	0												E	0		0	1	0	1	1	0	1	0	2	4
MOE_E_094	Mönchsjochhütte	US	0	0.5	1	0	3	0	1	26	0	4	1	0	0	0	1	0	0	0	0												E	0		0	2	0	1	1	1	1	0	2	4.5
MOE_E_095	Mönchsjochhütte	US	0	0.5	0	0	1	0	0	28	0	0	0	0	0	0	0	0	0	0	0												E	0		0	0	0	1	0	1	0	0		1.5
MOE_E_096	Mönchsjochhütte	US	0	0	0	1	0	0	0	31	1	0	0	0	0	0	0	0	0	0	0												E	0		0	0	0	0	0	0	0	0	2	1
MOE_E_097	Mönchsjochhütte	AU	0	0	0	1	1	0	0	28	2	0	1	0	0	0	0	0	0	0	1												E	0		0	0	0	0	1	2	0	0	0	2
MOE_E_098	Mönchsjochhütte	IT	0	0.5	1	1	2	0	1	68	0	0	0	0	0	0	0	0	0	0	0												E	0		0	0	0	0	0	0	0	0	0	4.5
MOE_E_099	Mönchsjochhütte	GB	0	0	0	0	3	0	0		0	0	0	0	0	0	3	0	0	0	0												E	0		0	0	0	1	0	0	0		0	3
MOE_E_100	Mönchsjochhütte	NO	0	0	0	2	1	0	1	39	0	0	0	0	0	0	0	0	0	0	0												E	0		0	0	0	0	0	0	0	0	2	3
MOE_E_101	Mönchsjochhütte	NO	0	0	0	1	2	0	0	44		1	1	0	0	0	0	0	0	0	0												E			0	1	0	0	0	0	0	0	2	3
MOE_E_102	Mönchsjochhütte	CZ	0	0	0	0	1	0	1	52	0	0	0	0	0	0	2	0	1	1	0	0	0	0	0	0	0	2	0	1	0	0	E	0	0	1	0	0	1	0	1	0	0		1
MOE_E_103	Mönchsjochhütte	CZ	0	1	0	0	0	0	0	56	0	0	0	0	0	0	1	0	1	0	0	0	1	0	0	0	0	1	0	1	0	0	E	0	0	1	0	0	1	0	1	0	0		1
MOE_E_104	Mönchsjochhütte	US	0	0	0	2	1	2	0	32	0	0	0	0	0	0	0	0	0	0	0	0	0	0	0	0	0	0	0	0	0	0	E	0	0	0	0	0	0	0	0	0	1		3
MOE_E_105	Mönchsjochhütte	CZ	0	0	0	2	1	0	0	40	1	1	1	0	1	1	1	0	0	0	1	0	1	0	0	0	0	0	0	0	0	0	E	0	0	0	1	0	1	1	2	1	0	2	3
MOE_E_106	Mönchsjochhütte	US	0	0.5	0	0	1	2	0	56	0	1	0	0	0	0	0	0	0	0	0	0	0	0	0	0	0	0	0	0	0	0	E	0	0	0	1	0	0	0	0	0	0	2	1.5
MOE_E_108	Mönchsjochhütte	US	0	0	0	2	2	2	1	56	0	0	0	0	0	0	0	0	0	0	0	0	0	0	0	0	0	0	0	0	0	0	E	0	0	0	0	0	0	0	0	0	1		4
MOE_E_109	Mönchsjochhütte	NO	2	0	0	2	2	0	0	37	0	0	0	0	0	0	1	1	0	0	0												E	0		0	0	0	1	0	0	0	0	2	6
MOE_E_110	Mönchsjochhütte	NO	0	0	0	0	2	0	1	34	2	0	2	0	0	0	2	0	0	0	1												E	0		0	0	0	1	1	0	0	0	0	2
MOE_E_111	Mönchsjochhütte	IRL	0	0.5	0	1	2	0	0	38	5	1	0	0	0	0	0	0	0	0	3	4	0	0	0	0	1	3	0	0	0	4	E	1	1	0	0	0	1	0	0	0	0	2	3.5
MOE_E_112	Mönchsjochhütte	AU	0	0	0	2	3	0	1	29	0	1	2	0	0	0	1	0	1	1	2												E	1		0	1	0	1	1	0	1	0	0	5
MOE_E_113	Mönchsjochhütte	AU	0	0	0	1	3	0	0	30	2	0	1	0	0	1	2	0	0	0	2												E	1		0	1	0	1	1	0	1	0	0	4
MOE_E_114	Mönchsjochhütte	US	0	1.5	1	1	2	0	1	29	0	1	0	0	0	0	1	0	0	0	1												E	0		0	0	0	1	0	0	0	0		5.5
MOE_E_115	Mönchsjochhütte	US	1	0	0	1	2	0	0	42	0	1	0	0	0	0	1	0	0	0	2												E	0		0	1	0	1	0	0	0	0		4
MOE_E_116	Mönchsjochhütte	AU	0	0	0	0	0	0	1	30	0	0	0	0	0	0	2	0	0	0	0												E	0		0	1	0	1	1	2	1	0	0	0
MOE_E_117	Mönchsjochhütte	AU	0	2	0	1	3	0	0	28	1	0	0	0	1	0	0	0	0	0	0												E	0		0	0	0	0	0	1	0	0	0	6
MOE_E_118	Mönchsjochhütte	AU	0	1.5	1	1	2	0	1	28	0	2	1	0	0	0	1	0	0	0	0												E	0		0	0	0	1	1	0	0	0	0	5.5
MOE_E_119	Mönchsjochhütte	CA	0	2.5	0	1	1	0	0	42	2	0	1	0	0	0	1	0	0	0	0												E	0		0	0	0	1	1	1	0	0	0	4.5
MOE_E_120	Mönchsjochhütte	JP	0	0.5	0	0	1	0	1	29	2	0	2	1	1	1	1	0	0	1	5												E	1		0	0	0	1	1	0	0	0	0	1.5
MOE_E_121	Mönchsjochhütte	GB	1	0	0	1	2	0	1	55	0	0	0	0	0	0	0	0	0	0	0												E	0		0	0	0	0	0	2	0	0	0	4
MOE_E_122	Mönchsjochhütte	GB	0	0.5	0	1	2	0	0	46	0	0	1	0	0	1	0	0	0	0	0												E	0		0	0	0	0	0	0	0	0	0	3.5
MOE_E_123	Mönchsjochhütte	US	0	0	1	1	0	0	1	23	3	0	3	0	0	1	1	0	4	0	0												E	1		0	0	0	1	2	0	0	0	2	2
MOE_E_124	Mönchsjochhütte	US	0	0.5	0	1	1	0	1	55	0	0	1	0	0	0	0	0	0	0	0												E	0		0	0	0	0	0	0	0	0		2.5
MOE_E_125	Mönchsjochhütte	US	0	0	0	0	1	0	0	55	0	1	0	0	0	0	0	0	0	0	0												E	0		0	1	0	0	0	0	0	0	0	1
MOE_E_126	Mönchsjochhütte	US	0	2	0	1	1	0	0	56	2	3	2	0	0	1	1	1	1	0	0												E	1		0	1	1	0	1	0	1	0	2	4
MOE_E_127	Mönchsjochhütte	US	0	1	0	1	1	0	0	22	0	0	2	0	0	0	0	1	0	0	0												E	0		0	0	0	1	0	0	0	0	2	3
MOE_E_128	Mönchsjochhütte	ZA	0	0	1	0	2	0	1	31	4	0	4	1	0	2	4	1	1	0	0												E	1		0	1	0	2	2	0	1	0	2	3
MOE_E_129	Mönchsjochhütte	GB	0	1	1	1	1	0	0	36	2	1	2	0	0	4	3	1	0	0	1												E	1		0	1	0	2	1	0	1	0	0	4
MOE_E_130	Mönchsjochhütte	GB	0	0	1	1	1	0	0	70	0	0	0	0	0	0	2	1	0	0	0												E	0		0	0	0	0	1	2	0	0	0	3
MOE_E_131	Mönchsjochhütte	GB	0	1.5	0	1	2	0	1	69	0	0	1	0	0	1	0	0	0	0	0												E	0		0	0	0	0	1	0	0	0		4.5
MOE_E_132	Mönchsjochhütte	GB	0	1.5	0	1	2	0	0	34	0	0	0	0	0	0	0	0	0	0	0												E	0		0	0	0	0	0	0	0	0	0	4.5
MOE_E_133	Mönchsjochhütte	AU	1	1.5	1	2	3	0	0	47	0	2	0	0	0	0	0	0	0	1	1												E	0		0	1	0	0	0	0	0	0	0	8.5
MOE_E_135	Mönchsjochhütte	AU	0	0	1	2	0	0	1	22	2	3	2	0	0	1	2	1	0	0	3												E	1		0	1	0	1	1	0	1		2	3
MOE_E_136	Mönchsjochhütte	AU	0	1	0	0	1	0	1	47	0	0	0	0	0	0	1	0	0	0	0												E	0		0	0	0	1	0	1	0	0	0	2
MOE_E_137	Mönchsjochhütte	GB	0	1.5	0	1	1	0	1	34	4	0	2	0	0	1	1	0	1	0	1												E	1		0	0	0	1	1	1	0	0	0	3.5
MOE_E_138	Mönchsjochhütte	GB	0	1	0	1	2	0	0	42	1	0	0	0	0	1	0	0	0	0	0												E	0		0	0	0	0	0	2	0	0	0	4
MOE_E_139	Mönchsjochhütte	GB	0	1.5	0	0	0	0	1	58	0	0	1	0	0	0	0	0	0	0	0												E	0		0	0	0	2	0	2	0	0	0	1.5
MOE_E_140	Mönchsjochhütte	GB	0	0	0	1	3	0	0	67	1	0	0	0	0	0	0	0	0	0	0												E	0		0	0	0	1	0	0	0	0	0	4
MOE_E_141	Mönchsjochhütte	IT	0	1	0	2	2	0	1	29	0	2	3	1	0	0	3	0	0	0	0												E	1			1	0	2	1	0	1	0	0	5
MOE_E_142	Mönchsjochhütte	IT	0	0	0	2	2	0	0	32	3	0	3	0	0	0	2	0	0	1	0												E	1			0	0	1	2	0	0	0	0	4
MOE_E_143	Mönchsjochhütte	US	0	1.5	0	1	1	0	1	62	0	0	0	0	0	0	1	0	0	0	0												E	0		0	0	0	1	0	0	0	0		3.5
MOE_E_144	Mönchsjochhütte	US	1	0	0	1	0	0	0	43	1	0	1	0	0	1	0	0	0	0	1												E	0		0	0	0	0	1	0	0	0	0	2
MOE_E_145	Mönchsjochhütte	US	0	0	1	0	2	0	0	46	0	1	1	0	0	0	1	1	1	0	0												E	0		0	1	0	0	1	1	0	0	2	3
MOE_E_146	Mönchsjochhütte	US	0	0	0	2	1	0	1	27	0	4	1	0	0	0	1	0	2	1	0												E	1		0	1	0	0	0	1	0	0	2	3
MOE_E_147	Mönchsjochhütte	BE	0	2	0	2	2	2	1	32	0	0	0	0	0	0	0	0	0	0	0												E	0		0	0	0	0	0	0	0	1		6
MOE_E_148	Mönchsjochhütte	FI	0	1	0	1	0	2	1	27	0	1	1	0	0	0	0	0	0	0	0												E	0			1	0	0	1	0	0	0		2
MOE_E_149	Mönchsjochhütte	US	0	0.5	0	1	0	0	0	32	0	0	1	0	0	0	0	0	0	0	0												E	0		0	0	0	0	1	0	0	1	2	1.5
MOE_E_150	Mönchsjochhütte	US	0	0	1	1	1	0	1	31	0	0	0	0	0	0	0	0	0	0	0												E	0		0	0	0	0	0	0	0	1		3
MOE_E_151	Mönchsjochhütte	IND	0	1	0	0	1	0	1	32	1	2	0	0	0	0		0	0	0	0												E			0	1	0	1	1	2	1	0	2	2
MOE_E_152	Mönchsjochhütte	IND	0	0	0	0	2	0	0	34	2	1	1		0	1	2	0	1	1													E			0	1	0	1	1	2	1	0		2
MOE_E_153	Mönchsjochhütte	AU	0	1.5	1	1	0	0	0	21	4	3	4	0	0	1	2	1	0	2	1												E	1		0	1	0	1	1	1	1	0	2	3.5
MOE_E_154	Mönchsjochhütte	IND	0	0	1	0	0	0	0	23																							E				1	0	1	1	0	1	0	2	1
MOE_E_155	Mönchsjochhütte	US	0	1	0	2	2	0	0	30	1	2	0	0	0	0	0	0	0	0	1	1	1	0	0	0	0	1	0	0	0	1	E	0	0	0	1	0	1	0	0	0	1	2	5
MOE_E_156	Mönchsjochhütte	US	0	2	0	1	1	0	1	28	0	0	0	0	0	0	1	0	0	0	0	1	2	0	0	0	0	1	1	1	0	0	E	0	0	0	0	0	1	0	0	0	1		4
MOE_E_157	Mönchsjochhütte	DK	0	0.5	1	1	2	0	0	42	2	1	1	0	0	1	2	0	0	0	2	1	3	1	0	0	1	1	0	0	2	3	E	1	1	0	1	0	1	1	0	1	0	0	4.5
MOE_E_158	Mönchsjochhütte	NL	0	0.5	0	0	1	0	0	58	0	0	1	0	0	0	0	0	0	0	0												E	0		0	0	0	0	1	0	0	0	0	1.5
MOE_E_159	Mönchsjochhütte	GB	0	1	0	1	1	0	0	55	0	0	0	0	0	0	1	0	0	0	0												E	0		0	0	0	1	0	0	0			3
MOE_E_160	Mönchsjochhütte	LIT	0	0	0	2	2	0	1	32		1	3	0	4	4	5	3	0	1	5												E			0	1	0	2	1	0	1	0	0	4
MOE_E_161	Mönchsjochhütte	LIT	0	1	0	1	1	0	0	31	0	0	0	0	0	0	0	0	0	0	2												E	0		0	1	0	1	1	0	1	0		3
MOE_E_162	Mönchsjochhütte	US	0	1	0	1	3	0	1	27	1	2	1	0	0	0	0	0	0	0	1												E	0			1	0	0	1	0	0	0	2	5
MOE_E_163	Mönchsjochhütte	US	0	1	0	1	2	0	0	31	0	1	0	0	0	0	0	0	0	0	0												E	0			1	0	0	0	0	0	0	2	4
MOE_E_164	Mönchsjochhütte	CA	0	1.5	1	1	1	0	0	37	0	0	0	0	0	0	0	0	0	0	0												E	0			0	0	0	0	0	0	0		4.5
MOE_E_165	Mönchsjochhütte	AU	0	1	1	1	1	0	1	22	3	0	2	0	1	0	4	0	0	0	3												E	1		0	0	0	1	1	0	0	0	0	4
MOE_E_166	Mönchsjochhütte	AU	0	0	1	1	2	0	0	23	3	3	3	0	0	1	1	0	0	0	2												E	1		0	1	0	1	1	0	1	0	0	4
MOE_E_167	Mönchsjochhütte	CA	0	0	0	2	2	0	1	51	2	1	1	0	0	0	1	0	0	1	1												E	0		0	0	0	1	1	0	0	0	0	4
MOE_E_168	Mönchsjochhütte	CA	0	0	1	1	1	0	1	56	0	0	0	0	0	0	0	0	0	0	0												E	0		0	0	0	0	0	0	0			3
MOE_E_169	Mönchsjochhütte	CA	0	0	0	2	3	0	0	63	0	0	1	0	0	0	0	0	0	0	0												E	0		0	0	0	0	1	0	0	0	2	5
MOE_E_170	Mönchsjochhütte	CA	0	0.5	0	2	1	0	0	56	0	2	1	0	0	0	2	0	0	0	0												E	0		0	1	0	1	1	0	1	0		3.5
MOE_E_171	Mönchsjochhütte	IT	2	0	0	2	1	0	0	35	0	1	1	0	0	0	0	0	1	0	0												E	0		0	1	0	1	1	0	1	0	2	5
MOE_E_173	Mönchsjochhütte	IT	0	0.5	0	1	1	0	0	33	0	0	0	0	0	0	1	0	0	0	0												E	0		0	0	0	1	0	1	0	0	2	2.5
MOE_E_174	Mönchsjochhütte	AU	0	1	1	0	1	0	1	21	4	0	2	0	0	2	1	1	4		0												E				0	1	1	1	0	0	0	0	3
MOE_E_175	Mönchsjochhütte	AU	1	0	0	0	2	0	1	19	2	2	1	0	0	0	4	0	0	3	0												E	1			2	0	2	1	0	1	0	0	3
MOE_E_176	Mönchsjochhütte	GB	0	0	1	1	2	2	0	24	1	1	1	1	1	1	1	1	1	1	1												E	1			0	0	0	0	0	0			4
MOE_E_177	Mönchsjochhütte	AU	0	0.5	0	0	0	0	1	21	1	0	1	0	0	1	0	0	1	0	0												E	0		0	1	0	1	1	0	1	0		0.5
MOE_E_178	Mönchsjochhütte	NZ	0	0	1	0	2	0	0	21	0	1	1	0	0	0	0	0	0	0	0												E	0			1	0	0	1	0	0	0	0	3
MOE_E_179	Mönchsjochhütte	GB	0	0.5	0	2	2	0	0	25	0	0	0	0	0	0	0	0	0	0	0	0	0	0	0	0	0	0	0	0	0	0	E	0	0	1	0	0	0	0	1	0	0	2	4.5
MOE_E_180	Mönchsjochhütte	GB	0	1	0	2	2	0	0	26	0	0	0	0	0	0	0	0	0	0	0	0	1	0	0	0	0	0	0	0	0	0	E	0	0	1	0	0	0	0	1	0	0	2	5
MOE_E_181	Mönchsjochhütte	GB	0	0	0	2	2		0	29	1	1	0	0	0	0	0	0	0	0	1	0	0	0	0	0	0	0	0	0	0	0	E	0	0	1	1	0	0	0	0	0	0		4
MOE_E_182	Mönchsjochhütte	GB	0	0.5	0	2	1	0	0	37	0	1	0	0	0	0	0	0	0	0	0	0	0	0	0	0	0	0	0	0	0	0	E	0	0	1	1	0	0	0	0	0	0	2	3.5
MOE_E_183	Mönchsjochhütte	GB	0	0.5	0	2	2	0	0	30	0	1	0	0	0	0	0	1	1	0	1	0	2	0	0	0	0	2	2	1	1	2	E	0	1	1	1	0	0	0	0	0	0	2	4.5
MOE_E_184	Mönchsjochhütte	GB	0	1	0	1	1	0	0	47	0	0	1	0	0	0	1	0	0	0	0	0	1	1	0	0	0	0	0	1	0	0	E	0	0	0	1	1	0	1	1	1	0		3
MOE_E_185	Mönchsjochhütte	GB	0	0	0	2	2	1	0	33	1	1	0	0	0	0	1	0	2	0	2	0	1	0	0	0	0	0	0	1	0	0	E	0	0	1	1	0	1	0	0	0	0	2	4
MOE_E_186	Mönchsjochhütte	GB	2	0	0	0	1	1	0	21	0	0	0	0	0	0	0	0	0	0	0	0	0	0	0	0	0	0	0	0	0	0	E	0	0		0	0	0	0	0	0	0		3
MOE_E_187	Mönchsjochhütte	GB	0	0	0	2	2	0	0	24	0	0	0	0	0	0	0	0	0	0	0	0	0	0	0	0	0	0	0	0	0	0	E	0	0	1	0	0	0	0	1	0	0	2	4
MOE_E_188	Mönchsjochhütte	US	0	1	0	0	2	0	1	39	0	2	0	0	0	0	0	0	0	0	0												E	0		0	1	0	0	0	0	0	0	0	3
MOE_E_189	Mönchsjochhütte	US	0	0	0	1	1	0	1	37	0	0	0	0	0	0	0	0	0	0	0												E	0		0	0	0	1	0	0	0	0	2	2
MOE_E_190	Mönchsjochhütte	US	0	1.5	1	1	0	0	0	38	0	0	0	0	0	0	0	0	0	0	0												E	0		0	0	0	0	0	0	0	0	2	3.5
MOE_E_191	Mönchsjochhütte	FR	0	1	0	2	2	2	0	45	0	1	0	0	0	0	0	0	0	0	0	0	1	0	0	0	0	0	0	0	0	0	E	0	0	0	1	0	1	0	0	0	0	0	5
MOE_E_192	Mönchsjochhütte	FR	0	0	0	0	1	2	1	46	1	0	0	0	0	0	1	0	0	0	0	1	0	0	0	1	0	0	0	0	0	0	E	0	0	0	0	0	1	0	0	0	0	0	1
MOE_E_193	Mönchsjochhütte	GB	0	0.5	0	2	3	2	0	53	0	0	1	0	0	0	1	0	0	0	0	0	1	0	0	0	0	0	0	0	0	0	E	0	0	0	0	0	1	0	0	0	0	0	5.5
MOE_E_194	Mönchsjochhütte	CH	0	0.5	0	2	1	2	0	47	0	1	0	0	0	0	0	0	0	0	1												E	0		0	2	0	1	0	2	1	0	2	3.5
MOE_E_195	Mönchsjochhütte	DK	0	0.5	1	1	2	0	1	30	1	1	1	0	2	2	2	2	2	2	3	0	0	0	0	0	1	2	2	0	0	1	E	1	0	0	1	1	2	1	0	1	0	2	4.5
MOE_E_196	Mönchsjochhütte	DK	1	0	0	2	3	0	0	23	5	4	1	0	0	2	5	5	4	5	5	3	3	3	0	0	1	3	2	2	2	2	E	1	1	0	2	1	2	2	0	1	0	2	6
MOE_E_197	Mönchsjochhütte	DK	2	0	0	1	1	0	0	36	0	3	0	0	0	0	1	1	1	0	2	0	3	0	0	0	0	1	1	1	0	2	E	1	1	0	2	1	1	0	1	1	0	2	4
MOE_E_198	Mönchsjochhütte	DK	0	0	0	1	2	0	0	22	0	1	0	0	0	0	1	0	0	0	0	0	0	0	0	0	0	0	0	0	0	0	E	0	0	0	1	0	1	0	0	0	0		3
MOE_E_199	Mönchsjochhütte	DK	0	0	0	2	3	0	1	26	4	5	3	0	0	2	5	5	4	5	5	3	3	2	0	0	2	4	3	2	4	5	E	1	1	0	2	2	2	1	0	1	0	0	5
MOE_E_200	Mönchsjochhütte	NO	0	1.5	0	1	3	2	0	29	0	0	0	0	0	0	0	0	0	0	0	0	0	1	0	0	0	0	0	0	0	0	E	0	0	0	0	0	0	0	1	0	0	2	5.5
MOE_E_201	Mönchsjochhütte	NO	0	1.5	0	1	0	2	0	32	0	0	0	0	0	0	0	0	0	0	0	0	0	0	0	0	0	0	0	0	0	0	E	0	0	0	0	0	0	0	1	0	0	2	2.5
MOE_E_202	Mönchsjochhütte		0	0	0	0	0	0	1	39	0	0	0	0	0	0	0	0	0	0	0												E	0		0	0	0	0	0	0	0	0	0	0
MOE_E_203	Mönchsjochhütte	IRA	0	0.5	0	1	3	0	0	41	0	0	0	0	0	0	0	0	0	0	0												E	0		0	0	0	0	0	0	0	0	0	4.5
MOE_E_204	Mönchsjochhütte	ZA	0	1	0	0	0	0	1	60	0	0	0	0	0	0	0	0	0	0	0												E	0		0	0	0	0	0	0	0	0		1
MOE_E_205	Mönchsjochhütte	ZA	0	0.5	0	0	0	0	1	53	0	0	0	0	0	0	0	0	0	0	0												E	0		0	0	0	0	0	0	0	0	0	0.5
MOE_E_206	Mönchsjochhütte	GB	0	0	1	1	1	0	0	38	0	0	0	0	0	0	0	0	0	0	0												E	0		0	0	0	1	0	0	0	0		3
MOE_E_207	Mönchsjochhütte	US	0	0	1	1	1	0	1	29	0	0	0	0	0	0	0	0	0	0	0	0	1	0	0	0	0	0	0	0	0	0	E	0	0		0	0	0	0	0	0	0		3
MOE_E_208	Mönchsjochhütte	US	0	0	0	1	2	0	0	36	0	0	0	0	0	0	0	0	0	0	0	0	0	0	0	0	0	0	0	0	0	0	E	0	0		0	0	0	0	0	0	0		3
MOE_E_209	Mönchsjochhütte	GB	0	1	0	1	1	0	1	58	1	0	3	0	0	0	1	0	0	0	0												E	0		0	0	0	1	2	0	0	0	0	3
MOE_E_210	Mönchsjochhütte	GB	0	0	0	1	0	0	0	53	2	0	1	0	0	0	0	0	0	0	0												E	0		0	0	0	0	0	0	0	0	0	1
MOE_E_211	Mönchsjochhütte	CHI	0	1	0	2	3	2	0	45	1	1	1	1	1	0	1	1	1	1	0												E	1			1	0	1	1	0	1	0		6
MOE_E_212	Mönchsjochhütte	IDN	0	1	0	1	1	2	0	19	4	3	4	3	3	3	3	3	3	3	3												E	1										2	3
MOE_E_213	Mönchsjochhütte	TW	0	0.5	0	2	2	0	0	36	0	0	0	0	0	0	0	0	0	0	0												E	0			0	0	0	0	0	0	0	0	4.5
MOE_E_214	Mönchsjochhütte	CHI	0	1	0	2	3	2	1	45	0	0	0	0	0	0	0	0	0	1	0												E	0			0	0	3	0	0	0	0	2	6
MOE_E_215	Mönchsjochhütte	US	0	1	1	1	1	0	1	22	2	1	2	0	1	1	1	0	0	0	0												E	1		0	1	0	1	1	0	1	0	0	4
MOE_E_216	Mönchsjochhütte	US	0	0.5	0	1	0	0	0	23	0	0	0	0	0	0	0	0	0	0	0												E	0		0	0	0	0	0	0	0	0		1.5
MOE_E_217	Mönchsjochhütte	US	0	1	0	1	1	0	1	49	0	0	2	0	0	0	0	0	0	0	0												E	0		0	0	0	1	1	0	0	0	2	3
MOE_E_218	Mönchsjochhütte	US	0	1	0	2	1	0	0	51	0	2	2	0	0	1	0	0	0	0	1												E	0		0	1	0	1	1	1	1	0	2	4
MOE_E_219	Mönchsjochhütte	IND	0	1.5	1	0	1	0	1	19	0	0	0	0	0	1	1	1	0	0	1												E	0		0	0	0	1	0	0	0	0		3.5
MOE_E_220	Mönchsjochhütte	IND	0	0	1	0	2	0	0	48	0	0	0	0	0	0	0	0	0	0	0												E	0		0	0	0	0	0	0	0	0		3
MOE_E_221	Mönchsjochhütte	NL	0	0.5	0	1	0	0	0	56	0	1	0	0	0	0	0	0	0	0	0												E	0		0	1	0	0	0	0	0	0	0	1.5
MOE_E_222	Mönchsjochhütte	NL	0	0	0	1	1	0	1	53	0	0	0	0	0	0	0	0	0	0	0												E	0		0	0	0	0	0	0	0	0	0	2
MOE_E_224	Mönchsjochhütte	US	0	1	1	1	1	0	0	18	0	0	0	0	0	0	0	0	0	0	0												E	0		0	0	0	0	0	0	0			4
MOE_E_225	Mönchsjochhütte	GB	0	0	0	1	0	0	0	23	1	1	0	0	0	0	0	0	0	0	0												E	0			1	0	0	0	0	0	0	0	1
MOE_E_226	Mönchsjochhütte	GB	0	1.5	0	1	1	0	1	51	0	0	0	0	0	0	0	0	0	0	0												E	0			0	0	1	0	0	0	0	0	3.5
MOE_E_227	Mönchsjochhütte	GB	1	0.5	1	1	2	0	0	35	0	1	0	0	0	0	0	0	0	0	0	0	0	0	0	0	0	1	0	0	0	0	E	0	0	1	1	0	0	0	1	0	1	2	5.5
MOE_E_228	Mönchsjochhütte	GB	0	0.5	1	2	2	0	0	28	0	2	0	0	0	0	0	0	0	1	0	1	1	0	0	0	0	0	0	0	0	0	E	0	0	0	1	0	0	0	1	0	0	2	5.5
MOE_E_229	Mönchsjochhütte	GB	0	0	1	1	3	0	0	30	0	0	0	0	0	0	0	0	0	0	0	0	1	0	0	0	0	0	0	0	0	0	E	0	0	1	0	0	0	0	0	0	1		5
MOE_E_230	Mönchsjochhütte	GB	1	1.5	0	0	2	0	0	32	0	0	0	0	0	0	0	0	0	0	0	0	1	0	0	0	0	1	0	2	0	1	E	0	0	1	0	0	0	0	0	0	1		4.5
MOE_E_231	Mönchsjochhütte	GB	0	0.5	1	1	1	0	0	30	0	1	0	0	0	0	0	0	0	0	0	0	1	0	0	0	0	1	1	1	0	0	E	0	0	1	1	0	0	0	0	0	1		3.5
MOE_E_232	Mönchsjochhütte	CH	0	1	0	1	1	0	0	56	3	0	1	0	0	1	0	0	0	0	0	2	4	0	0	0	1	1	0	0	0	1	E	0	1	0	0	0	1	1	0	0	0	2	3
MOE_E_233	Mönchsjochhütte	CH	0	2	1	0	1	0			2	1	0	0	0	0	0	0	0	0	0	0	1	0	0	0	0	0	0	0	0	0	E	0	0	0	1	0	1	0	0	0	0	2	4
MOE_E_235	Mönchsjochhütte	US	0	0.5	1	0	0		1	52	1	2	2	0	0	2	1	0	2	0	0	4	5	4	0	0	3	5	1	4	5	5	E	1	1	0							0	0	1.5
MOE_E_236	Mönchsjochhütte	SW	2	1.5	0	1	3	2	0	57	1	0	0	0	0	0	0	0	0	0	0												E	0		0	0	0	0	0	0	0	0		7.5
MOE_E_237	Mönchsjochhütte	SW	1	1	0	1	2	2	0	45	2	0	0	0	0	0	0	0	1	0	0	0	0	0	0	0	0	0	0	0	0	0	E	0	0	1	0	1	0	0	0	0	1		5
MOE_E_238	Mönchsjochhütte	GB	0	0	0	1	1	0	0	34	0	0	1	0	0	0	0	0	0	0	0	0	0	0	0	0	0	0	0	0	0	0	E	0	0	1	0	0	0	1	0	0	1		2
MOE_E_239	Mönchsjochhütte	ES	0	0.5	0	1	0	0	0	43	0	1	0	0	0	0	0	0	0	0	0	0	1	0	0	0	0	0	0	0	0	0	E	0	0	0	0	0	0	0	1	0	0		1.5
MOE_E_240	Mönchsjochhütte	GB	0	1.5	0	2	3	0	0	55	0	0	0	0	0	0	1	0	0	0	0	1	0	0	0	0	0	0	0	0	0	0	E	0	0	1	0	0	0	0	1	0	0		6.5
MOE_E_241	Mönchsjochhütte	ES	0	0.5	0	1	1	0	1	33	0	1	0	0	0	0	4	0	0	4	2	0	1	0	0	0	0	4	0	0	4	2	E	1	1	1	2	1	1	1	2	1	0		2.5
MOE_E_242	Mönchsjochhütte	SW	1	0	0	2	1	2	0	54	0	0	0	0	0	0	3	1	1	0	0	0	1	0	0	0	0	0	0	0	0	0	E	0	0	0	1	1	2	0	1	1	0	2	4
MOE_E_243	Mönchsjochhütte	SW	0	0	0	2	3	0	0	47	0	0	0	0	0	0	0	0	0	0	0	0	0	0	0	0	0	0	0	0	0	0	E	0	0		0	0	0	0	1	0	1	2	5
MOE_E_244	Mönchsjochhütte	US	0	2.5	0	1	3	0	0	60	0	1	0	0	0	0	0	0	0	0	1												E	0		0	1	0	1	0	1	0	0	2	6.5
MOE_E_245	Mönchsjochhütte	US	0	0	0	1	1	0	1	60	0	1	0	0	0	0	0	0	0	0	0												E	0		0	1	0	1	0	1	0	0	2	2
MOE_E_246	Mönchsjochhütte	GB	0	1	0	1	2	0	0	54	1	1	2	0	0	1	1	0	0	0	1												E	0		0	1	0	1	1	0	1	0	2	4
MOE_E_247	Mönchsjochhütte	GB	0	0	0	1	3	0	1	54	0	0	0	0	0	0	0	0	0	0	0												E	0		0	0	0	0	0	0	0	0	0	4
MOE_E_248	Mönchsjochhütte	US	0	1.5	0	1	0	0	0	56	0	0	0	0	0	0	0	0	0	0	0												E	0		0	0	0	0	0	0	0	0		2.5
MOE_E_249	Mönchsjochhütte	GB	0	0.5	0	1	2	0	0	27	0	1	0	0	0	0	1	0	1	0	0												E	0			0	1	1	0	1	0	1		3.5
MOE_E_250	Mönchsjochhütte	US	1	0	0	0	1	0	1	52	0	3	1	0	0	0	0	0	0	0													E			0	2	0	1	1	1	1	0	2	2
MOE_E_251	Mönchsjochhütte	US	0	0.5	0	1	3	0	0	20	3	3	4	0	1	3	3	1	0	1	1												E	1		0	2	0	2	2	1	1	0	2	4.5
MOE_E_252	Mönchsjochhütte	US	1	0.5	0	0	0	0	0	20	0	0	1	0	0	0	1	0	0	0	0												E	0		0	0	0	1	1	1	0	0	0	1.5
MOE_E_253	Mönchsjochhütte	US	0	2	0	1	1	0	1	58	2	1	3	0	0	2	1	0	0	0	0												E	1		0	1	0	1	1	0	1	0	0	4
MOE_E_254	Mönchsjochhütte	US	0	1.5	1	2	1	0	0	56	3	3	3	0	2	2	2	1	1	1	2												E	1		0	1	1	2	2	1	1	0	2	5.5
MOE_E_255	Mönchsjochhütte	US	0	0	0	0	0	0	0	21	1	0	0	0	0	0	0	0	0	0	0												E	0		0	0	0	0	1	0	0	0	2	0
MOE_E_256	Mönchsjochhütte	US	2	0.5	1	1	2	0	0	20	2	2	2	0	0	0	0	0	0	0	0												E	0		0	1	0	1	1	2	1	0		6.5
MOE_E_257	Mönchsjochhütte	AU	0	1	0	1	2	0	0	53	0	0	0	0	0	0	0	0	0	0	0												E	0		0	0	0	0	0	1	0	0		4
MOE_E_258	Mönchsjochhütte	AU	0	0	0	2	1	0	1	60	0	0	1	0	0	0	0	0	0	0	0												E	0		0	0	0	1	1	0	0	0	0	3
MOE_E_259	Mönchsjochhütte	AU	0	1	0	1	1	0	0	63	0	0	1	0	0	0	0	0	0	0	0												E	0		0	0	0	0	1	0	0	0	0	3
MOE_E_260	Mönchsjochhütte	AU	0	0.5	0	0	2	0	1	58	0	1	1	0	0	0	0	0	0	0	0												E	0		0	1	0	0	1	1	0	0	2	2.5
MOE_E_261	Mönchsjochhütte	GB	1	0.5	1	2	1	0	0	48		2	1	0	0	0	1	1	0	1	0												E			0	1	0	1	1	0	1	0	0	5.5
MOE_E_262	Mönchsjochhütte	GB	0	0.5	1	2	1	0	0																								E			0	1	0	1	1	0	1	0	0	4.5
MOE_E_263	Mönchsjochhütte	US	0	0.5	0	0	2	0	0	32	0	0	0	0	0	0	1	0	1	0	0												E	0			0	0	1	0	0	0	0		2.5
MOE_E_264	Mönchsjochhütte	US	0	0	0	0	1	0	0	31	0	1	0	0	0	0	0	0	0	0	0												E	0		0	1	0	0	0	1	0	0	2	1
MOE_E_265	Mönchsjochhütte	ES	0	2.5	0	1	1	0	0	62	0	1	0	0	0	0	0	0	0	0	0												E	0			1	0	0	0	0	0	0	0	4.5
MOE_E_266	Mönchsjochhütte	ES	0	2	0	1	1	0	1	50	0	1	0	0	0	0	0	0	0	0	0												E	0			1	0	0	0	0	0	0	0	4
MOE_E_267	Mönchsjochhütte	CHI	0	1	0	2	2	0	1	28	0	0	0	0	0	0	0	0	0	0	0												E	0		0	0	0	0	0	0	0	0		5
MOE_E_268	Mönchsjochhütte	CHI	0	0.5	0	0	0	0	0	35	0	0	0	0	0	0	0	0	0	0	0												E	0		0	0	0	0	0	0	0	0		0.5
MOE_E_269	Mönchsjochhütte	KOR	0	0.5	0	0	0	0	0	22	1	0	1	0	0	0	1	0	0	0	0												E	0			0	0	0	0	0	0			0.5
MOE_E_270	Mönchsjochhütte	JP	0	0	0	0	1	0	1	29	2	5	2	0	1	0	2	1	2	5													E				3	1	0	1	1	1	0	0	1
MOE_E_271	Mönchsjochhütte	KOR	0	0	0	1	2	0	0	50	2	1	2	0	0	0	0	0	0	0	0												E	0		0	1	0	0	1	0	0	0	0	3
MOE_E_272	Mönchsjochhütte	ES	0	1	0	2	2	0	0	55	0	0	0	0	0	0	0	0	0	0	0												E	0		0	0	0	0	0	0	0	0	2	5
MOE_E_273	Mönchsjochhütte	GB	0	0	0	2	2	0	1	31	1	0	0	0	0	0	0	0	0	0	0	1	0	0	0	0	0	1	0	2	1	0	E	0	0	0	0	0	1	0	0	0	0	2	4
MOE_E_274	Mönchsjochhütte	GB	0	0	0	1	2	0	0	39	0	0	1	0	0	0	1	0	0	0	0	1	2	1	0	0	1	1	0	1	0	2	E	0	1	1	0	0	1	1	1	0	0	2	3
MOE_E_275	Mönchsjochhütte	GB	2	0.5	1	2	1	0	0	28	0	1	0	0	0	0	0	0	0	0	0	1	0	0	0	0	0	1	0	1	0	0	E	0	0	0	1	0	1	0	0	0	0		6.5
MOE_E_276	Mönchsjochhütte	US	0	2	1	1	1	0	1	31	0	0	1	0	0	0	2	0	0	0	0												E	0		0	0	0	1	0	0	0	0		5
MOE_E_277	Mönchsjochhütte	US	0	1.5	0	1	1	0	0	29	1	0	0	0	0	0	0	0	0	0	0												E	0			0	0	0	0	0	0	0		3.5
MOE_E_279	Mönchsjochhütte	SLO	0	0.5	0	1	1	0	1	44	0	0	0	0	0	0	1	0	0	0	0												E	0			0	0	1	0	0	0	0	0	2.5
MOE_E_280	Mönchsjochhütte	SLO	0	0	0	1	1	0	0	48	0	0	0	0	0	0	1	0	0	0	0												E	0			0	0	1	0	0	0	0		2
MOE_E_281	Mönchsjochhütte	CA	1	0	1	1	2	0	0	46	0	0	0	0	0	0	0	0	0	0	0												E	0		0	0	0	0	0	0	0	1	2	5
MOE_E_284	Mönchsjochhütte	CA	0	0.5	0	1	0	0	1	47	0	1	2	0	0	0	1	1	1	0	0												E	0		0	1	0	0	1	0	0	0	2	1.5
MOE_E_286	Mönchsjochhütte	US	0	1	1	1	2	0	1	44	2	2	2	1	0	3	3	3	1	3	1												E	1			1	0	1	2	1	1	0	0	5
MOE_E_287	Mönchsjochhütte	GB	1	0	0	1	0	0	1	57	0	0	0	0	0	0	0	0	0	0	0												E	0		0	0	0	0	0	0	0	0	0	2
MOE_E_288	Mönchsjochhütte	GB	0	0	1	1	1	0	0	56	0	2	0	0	0	0	0	0	0	0	0												E	0		0	1	0	0	0	0	0	0		3
MOE_E_289	Mönchsjochhütte	BGR	3	0	0	1	0	0	0	33	1	0	0	0	0	0	0	0	0	0	0	0	1	0	0	0	0	0	0	0	0	0	E	0	0	0	0	0	0	1	0	0	0		4
MOE_E_290	Mönchsjochhütte	BGR	0	1	0	2	1	0	0	41	0	1	0	0	0	0	0	0	0	0	0	0	1	0	0	0	0	0	0	0	0	0	E	0	0	0	1	0	0	0	0	0	0	2	4
MOE_F_001	Mönchsjochhütte	FR	0	0	0	1	1	0	1	64	0	0	0	0	0	0	1	0	0	0	0												F	0		0	0	0	1	0	0	0	0	0	2
MOE_F_002	Mönchsjochhütte	FR	0	0	1	2	0	0	0	63	0	0	0	0	0	0	1	0	0	0	0												F	0		0	0	0	1	0	0	0	0	0	3
MOE_F_003	Mönchsjochhütte	FR	1	0.5	0	1	1	0	1	47	0	0	0	0	0	0	1	0	0	0	0												F	0			0	0	0	0	0	0	0		3.5
MOE_F_004	Mönchsjochhütte	FR	0	0	0	1	1	0	0	54	3	0	0	0	0	0	1	0	0	0	1												F	0			0	0	1	1	0	0	0		2
MOE_F_005	Mönchsjochhütte	FR	0	0.5	0	2	1	0	1	26	1	1	0	0	0	0	1	0	0	0	0												F	0		0	1	0	1	1	0	1	0	0	3.5
MOE_F_006	Mönchsjochhütte	FR	0	0.5	1	1	1	0	0	27	0	0	0	0	0	0	1	0	0	0	0												F	0		0	0	0	1	0	0	0	0	0	3.5
MOE_F_007	Mönchsjochhütte	FR	0	0	0	2	1	0	0	25	0	1	0	0	0	0	0	0	0	0	0												F	0		0	1	0	0	0	0	0	0		3
MOE_F_008	Mönchsjochhütte	FR	0	1	0	2	1	0	0	58	0	2	0	0	0	0	0	0	0	0	0												F	0		0	1	0	1	0	0	0	0		4
MOE_F_009	Mönchsjochhütte	CH	0	0	0	1	1	0	0	66	0	0	0	0	0	0	0	0	0	0	0												F	0		0	0	0	0	0	0	0	0		2
MOE_F_010	Mönchsjochhütte	CH	0	1.5	0	1	2	0	1	66	1	0	0	0	0	0	0	0	0	0	0												F	0		0	0	0	1	0	0	0	0	2	4.5
MOE_F_011	Mönchsjochhütte	CH	0	0	0	1	1	0	0	65	0	0	0	0	0	0	0	0	0	0	0												F	0		0	0	0	0	0	1	0	0		2
MOE_F_012	Mönchsjochhütte	CH	0	0	0	2	1	0	1	71	0	0	0	0	0	0	0	0	0	0	0												F	0		0	0	0	1	0	0	0	0		3
MOE_F_013	Mönchsjochhütte	BE	0	0	1	0	2	0	1	28	1	3	0	0	0	1	1	0	0	0	0												F	0		0	0	0	2	0	0	0	0	2	3
MOE_F_014	Mönchsjochhütte	CH	0	1	0	1	3	0																									F												5
MOE_F_015	Mönchsjochhütte	CH	0	0.5	0	1	1	0	0	51	0	0	0	0	0	0	0	0	0	0	0												F	0		0	0	0	0	0	1	0	0		2.5
MOE_F_016	Mönchsjochhütte	FR	0	0.5	0	2	3	0	0	39	0	0	0	0	0	0	1	0	0	0	0	0	3	0	0	0	0	1	0	0	0	0	F	0	0	1	0	0	1	0	0	0	0		5.5
MOE_F_017	Mönchsjochhütte	FR	0	1.5	0	1	3	0	0	40	0	0	0	0	0	0	1	0	0	0	0	0	0	0	0	0	1	2	0	1	0	0	F	0	0	1	0	0	1	0	1	0	0		5.5
MOE_F_018	Mönchsjochhütte	FR	0	1.5	0	1	2	1	1	46	0	0	0	0	0	0	0	0	0	0	0	0	1	0	0	0	0	0	0	0	0	0	F	0	0	0	0	0	0	0	0	0	1		4.5
MOE_F_019	Mönchsjochhütte	CH	0	0	0	2	1	1	1	63	0	0	0	0	0	0	0	0	0	0	0	0	1	0	0	0	0	0	0	0	0	0	F	0	0	0	0	0	0	0	0	0	0		3
MOE_F_020	Mönchsjochhütte	CH	0	0	0	2	2	0	0	36	1	0	0	0	0	1	1	0	0	0	0	0	2	1	0	0	1	0	0	0	0	1	F	0	0	1	0	0	1	0	0	0	0		4
MOE_F_021	Mönchsjochhütte	CH	2	1	0	2	2	1	0	48	0	0	0	0	0	0	1	0	1	0	0	0	2	1	0	0	0	1	0	0	0	0	F	0	0	1	0	0	1	0	0	0		2	7
MOE_F_022	Mönchsjochhütte	FR	1	0.5	0	2	2	0	0	42	0	0	0	0	0	0	0	0	0	0	0	0	2	0	0	0	0	0	0	0	0	1	F	0	0	0	0	0	0	0	2	0	0		5.5
MOE_F_023	Mönchsjochhütte	CH	0	0.5	0	1	1	0	0	68	1	0	0	0	0	0	0	0	2	0	0												F	0			0	1	1	0	0	0	0	2	2.5
MOE_F_025	Mönchsjochhütte	CH	0	0.5	0	1	2	0	0	34	0	0	0	0	0	0	0	0	0	0	0												F	0		0	0	0	0	0	0	0	0		3.5
MOE_F_026	Mönchsjochhütte	FR	0	0.5	0	1	2	0	1	32	0	0	0	0	0	0	0	0	0	0	0												F	0		0	0	0	0	0	0	0	0		3.5
MOE_F_027	Mönchsjochhütte	CH	0	2	1	1	0	1	1	41	1	0	0	0	0	0	1	0	0	0	0	1	1	0	0	0	0	0	0	1	0	0	F	0	0	0	0	0	1	0	0	0	0	2	4
MOE_F_028	Mönchsjochhütte	CH	0	1.5	0	2	3	1	0	47	0	1	0	0	0	0	0	0	0	0	0	0	0	0	0	0	0	0	0	0	0	0	F	0	0	0	1	0	0	0	0	0	1		6.5
MOE_F_029	Mönchsjochhütte	CH	0	1.5	0	1	1	1	0	54	0	0	0	0	0	0	0	0	0	0	0	1	2	0	0	0	0	1	0	1	0	1	F	0	0	0	0	0	0	0	0	0	0		3.5
MOE_F_030	Mönchsjochhütte	BE	0	0	0	1	0	0	0	68	0	0	0	0	0	0	0	0	0	0	0												F	0			0	0	0	0	0	0	0		1
MOE_F_031	Mönchsjochhütte	CH	0	0	0	2	3	1	1	52	0	0	0	0	0	0	0	0	0	0	0	0	3	0	0	0	0	1	0	2	0	1	F	0	0	0	1	1	1	0	2	1	0	2	5
MOE_F_032	Mönchsjochhütte	CH	0	0	0	1	2	1	0	44	0	0	0	0	0	0	0	0	0	0	0	1	0	0	0	0	0	0	0	0	0	0	F	0	0	0	0	0	0	0	0	0	0	2	3
MOE_F_033	Mönchsjochhütte	SLK	0	0.5	0	1	0	0	1	32	3	1	1	0	0	3	3	1	0	0	3												F	1		0	0	0	1	1	0	0	0		1.5
MOE_F_034	Mönchsjochhütte	CH	0	0.5	0	2	1	0	0	36	3	2	1	1	1	2	3	1	2	1	3												F	1		0	1	0	1	1	0	1	0	2	3.5
MOE_F_035	Mönchsjochhütte	FR	0	1.5	0	1	1	0	0	53	0	1	0	0	0	0	0	0	0	0	0												F	0		0	0	0	1	0	0	0	0		3.5
MOE_F_036	Mönchsjochhütte	FR	0	0	0	0	1	0	1	45	0	0	0	0	0	0	0	0	0	0	0												F	0		0	1	0	0	0	1	0	0		1
MOE_F_037	Mönchsjochhütte	FR	0	0.5	0	2	1	0	1	49	0	1	0	0	0	0	1	0	1	0	0												F	0		0	1	0	1	0	0	0	0	0	3.5
MOE_F_039	Mönchsjochhütte	FR	0	0	0	2	1	0	0	49	0	0	0	0	0	0	0	0	0	0	0												F	0		0	0	0	0	0	0	0	0	2	3
MOE_F_040	Mönchsjochhütte	FR	0	0	0	0	1	0	0	19	0	0	0	0	0	0	0	0	0	0	0												F	0			0	0	0	0	0	0	0	0	1
MOE_F_041	Mönchsjochhütte	FR	0	0	0	1	2	2	0	37	0	0	0	0	0	0	0	0	0	0	0	1	0	0	0	0	0	0	0	0	0	0	F	0	0	0	0	0	0	0	0	0	0		3
MOE_F_042	Mönchsjochhütte	FR	0	0	0	2	2	2	0	34	0	0	0	0	0	0	1	0	0	0	0	0	0	0	0	0	0	0	0	0	0	1	F	0	0	0	0	0	0	0	1	0	0		4
MOE_F_114	Mönchsjochhütte								1	50	0	0	0	0	0	0	0	0	0	0	0												F	0		0	0	0	0	0	0	0	0
MOE_I_001	Mönchsjochhütte	IT	0	0	1	2	0	2	0	46	0	0	0	0	0	0	0	0	0	0	0	0	0	0	0	0	0	0	0	0	0	0	I	0	0		0	0	0	0	0	0	1		3
MOE_I_002	Mönchsjochhütte	IT	0	0.5	1	0	0	0	1	31	0	0	0	0	0	0	0	0	0	0	0												I	0		0	0	0	0	0	1	0	0		1.5
MOE_I_003	Mönchsjochhütte	IT	0	1	0	2	2	0	0	37	0	0	0	0	0	0	0	0	0	0	0												I	0		0	0	0	0	0	1	0	0	2	5
MOE_I_004	Mönchsjochhütte	IT	0	0	0	2	2	1	0	28	1	2	0	0	0	0	0	1	0	0	0	2	3	0	0	0	0	2	2	1	0	0	I	0	1	0	1	0	1	0	1	0	0	2	4
MOE_I_005	Mönchsjochhütte	CH	2	2	0	2	2	1	0	36	0	0	0	0	0	0	0	0	0	0	0	0	0	0	0	0	0	0	0	0	0	0	I	0	0	0	0	0	0	0	0	0	1		8
MOE_I_006	Mönchsjochhütte	CH	2	2.5	0	2	0	1	1	35	0	0	0	0	0	0	0	0	0	0	0	0	0	0	0	0	0	0	0	0	0	0	I	0	0	0	0	0	0	0	0	0	1		6.5
MOE_I_008	Mönchsjochhütte	CH	2	0.5	0	0	0	1	1	52	0	1	0	0	0	0	0	0	0	0	0	0	1	0	0	0	0	2	2	1	0	0	I	0	0	0	1	0	1	0	0	0	0		2.5
MOE_I_011	Mönchsjochhütte	CH	0	2	0	2	1	2	1	37	1	1	0	0	0	0	1	0	0	0	2												I	0		0	1	0	1	0	1	0	1	2	5
MOE_I_012	Mönchsjochhütte	CH	0	2	0	1	1	1	1	54	0	0	0	0	0	0	1	0	0	0	0	0	0	0	0	0	0	0	0	0	0	0	I	0	0	0	0	0	1	0	1	0	0		4
